# Supplementary material for: A low-cost concurrent TSV test architecture with lossless test output compression scheme
Source: PLoS One. 2019 Aug 23;14(8):e0221043. doi: 10.1371/journal.pone.0221043 (PMC6707603; doi:10.1371/journal.pone.0221043)
Supplement: S1 File — The excel document contains the specific numbers and results in the comparison graph with specific attributes such as hardware overhead, test time, and peak current consumption. Every sheet shows the detailed comparison results of the hardware overhead, test time, and peak current consumption as functions of TSV numbers (0 to 1000), respectively. (XLSX) [file pone.0221043.s001.xlsx]

## Sheet: Comparison graph
	Number of TSVs	[15]	[16]	[17]	Proposed Test Architecture	[15]	[16]	[17]	Proposed Test Architecture
Hardware overhead	837	9486	4754.33	1361	751.667	1	0.501195	0.143475	0.0792396
Peak current consumption	837	1.1099	0.00328	0.05698	0.0196483	1	0.00295522	0.051338	0.0177027
Test time	837	837	1674	413.804	160.058	0.5	1	0.247195	0.0956141

## Sheet: Hardware overhead
Number of TSVs	[15]	[16]	[17]	Proposed Test Architecture
1	11.3333	17	70.3333	281.333
2	22.6667	22.6667	115.333	281.333
3	34	28.3333	115.333	281.333
4	45.3333	34	115.333	281.333
5	56.6667	39.6667	161	281.333
6	68	45.3333	161	281.333
7	79.3333	51	161	281.333
8	90.6667	56.6667	161	281.333
9	102	62.3333	161	281.333
10	113.333	68	206.667	281.333
11	124.667	73.6667	206.667	287
12	136	79.3333	206.667	287
13	147.333	85	206.667	287
14	158.667	90.6667	206.667	287
15	170	96.3333	206.667	287
16	181.333	102	206.667	287
17	192.667	107.667	254.333	287
18	204	113.333	254.333	287
19	215.333	119	254.333	287
20	226.667	124.667	254.333	287
21	238	130.333	254.333	292.667
22	249.333	136	254.333	292.667
23	260.667	141.667	254.333	292.667
24	272	147.333	254.333	292.667
25	283.333	153	254.333	292.667
26	294.667	158.667	300	292.667
27	306	164.333	300	292.667
28	317.333	170	300	292.667
29	328.667	175.667	300	292.667
30	340	181.333	300	292.667
31	351.333	187	300	298.333
32	362.667	192.667	300	298.333
33	374	198.333	300	298.333
34	385.333	204	300	298.333
35	396.667	209.667	300	298.333
36	408	215.333	300	298.333
37	419.333	221	345.667	298.333
38	430.667	226.667	345.667	298.333
39	442	232.333	345.667	298.333
40	453.333	238	345.667	298.333
41	464.667	243.667	345.667	304
42	476	249.333	345.667	304
43	487.333	255	345.667	304
44	498.667	260.667	345.667	304
45	510	266.333	345.667	304
46	521.333	272	345.667	304
47	532.667	277.667	345.667	304
48	544	283.333	345.667	304
49	555.333	289	345.667	304
50	566.667	294.667	391.333	304
51	578	300.333	391.333	309.667
52	589.333	306	391.333	309.667
53	600.667	311.667	391.333	309.667
54	612	317.333	391.333	309.667
55	623.333	323	391.333	309.667
56	634.667	328.667	391.333	309.667
57	646	334.333	391.333	309.667
58	657.333	340	391.333	309.667
59	668.667	345.667	391.333	309.667
60	680	351.333	391.333	309.667
61	691.333	357	391.333	315.333
62	702.667	362.667	391.333	315.333
63	714	368.333	391.333	315.333
64	725.333	374	391.333	315.333
65	736.667	379.667	438.333	315.333
66	748	385.333	438.333	315.333
67	759.333	391	438.333	315.333
68	770.667	396.667	438.333	315.333
69	782	402.333	438.333	315.333
70	793.333	408	438.333	315.333
71	804.667	413.667	438.333	321
72	816	419.333	438.333	321
73	827.333	425	438.333	321
74	838.667	430.667	438.333	321
75	850	436.333	438.333	321
76	861.333	442	438.333	321
77	872.667	447.667	438.333	321
78	884	453.333	438.333	321
79	895.333	459	438.333	321
80	906.667	464.667	438.333	321
81	918	470.333	438.333	326.667
82	929.333	476	485.333	326.667
83	940.667	481.667	485.333	326.667
84	952	487.333	485.333	326.667
85	963.333	493	485.333	326.667
86	974.667	498.667	485.333	326.667
87	986	504.333	485.333	326.667
88	997.333	510	485.333	326.667
89	1008.67	515.667	485.333	326.667
90	1020	521.333	485.333	326.667
91	1031.33	527	485.333	332.333
92	1042.67	532.667	485.333	332.333
93	1054	538.333	485.333	332.333
94	1065.33	544	485.333	332.333
95	1076.67	549.667	485.333	332.333
96	1088	555.333	485.333	332.333
97	1099.33	561	485.333	332.333
98	1110.67	566.667	485.333	332.333
99	1122	572.333	485.333	332.333
100	1133.33	578	485.333	332.333
101	1144.67	583.667	531	338
102	1156	589.333	531	338
103	1167.33	595	531	338
104	1178.67	600.667	531	338
105	1190	606.333	531	338
106	1201.33	612	531	338
107	1212.67	617.667	531	338
108	1224	623.333	531	338
109	1235.33	629	531	338
110	1246.67	634.667	531	338
111	1258	640.333	531	343.667
112	1269.33	646	531	343.667
113	1280.67	651.667	531	343.667
114	1292	657.333	531	343.667
115	1303.33	663	531	343.667
116	1314.67	668.667	531	343.667
117	1326	674.333	531	343.667
118	1337.33	680	531	343.667
119	1348.67	685.667	531	343.667
120	1360	691.333	531	343.667
121	1371.33	697	531	349.333
122	1382.67	702.667	576.667	349.333
123	1394	708.333	576.667	349.333
124	1405.33	714	576.667	349.333
125	1416.67	719.667	576.667	349.333
126	1428	725.333	576.667	349.333
127	1439.33	731	576.667	349.333
128	1450.67	736.667	576.667	349.333
129	1462	742.333	576.667	349.333
130	1473.33	748	576.667	349.333
131	1484.67	753.667	576.667	355
132	1496	759.333	576.667	355
133	1507.33	765	576.667	355
134	1518.67	770.667	576.667	355
135	1530	776.333	576.667	355
136	1541.33	782	576.667	355
137	1552.67	787.667	576.667	355
138	1564	793.333	576.667	355
139	1575.33	799	576.667	355
140	1586.67	804.667	576.667	355
141	1598	810.333	576.667	360.667
142	1609.33	816	576.667	360.667
143	1620.67	821.667	576.667	360.667
144	1632	827.333	576.667	360.667
145	1643.33	833	622.333	360.667
146	1654.67	838.667	622.333	360.667
147	1666	844.333	622.333	360.667
148	1677.33	850	622.333	360.667
149	1688.67	855.667	622.333	360.667
150	1700	861.333	622.333	360.667
151	1711.33	867	622.333	366.333
152	1722.67	872.667	622.333	366.333
153	1734	878.333	622.333	366.333
154	1745.33	884	622.333	366.333
155	1756.67	889.667	622.333	366.333
156	1768	895.333	622.333	366.333
157	1779.33	901	622.333	366.333
158	1790.67	906.667	622.333	366.333
159	1802	912.333	622.333	366.333
160	1813.33	918	622.333	366.333
161	1824.67	923.667	622.333	372
162	1836	929.333	622.333	372
163	1847.33	935	622.333	372
164	1858.67	940.667	622.333	372
165	1870	946.333	622.333	372
166	1881.33	952	622.333	372
167	1892.67	957.667	622.333	372
168	1904	963.333	622.333	372
169	1915.33	969	622.333	372
170	1926.67	974.667	668	372
171	1938	980.333	668	377.667
172	1949.33	986	668	377.667
173	1960.67	991.667	668	377.667
174	1972	997.333	668	377.667
175	1983.33	1003	668	377.667
176	1994.67	1008.67	668	377.667
177	2006	1014.33	668	377.667
178	2017.33	1020	668	377.667
179	2028.67	1025.67	668	377.667
180	2040	1031.33	668	377.667
181	2051.33	1037	668	383.333
182	2062.67	1042.67	668	383.333
183	2074	1048.33	668	383.333
184	2085.33	1054	668	383.333
185	2096.67	1059.67	668	383.333
186	2108	1065.33	668	383.333
187	2119.33	1071	668	383.333
188	2130.67	1076.67	668	383.333
189	2142	1082.33	668	383.333
190	2153.33	1088	668	383.333
191	2164.67	1093.67	668	389
192	2176	1099.33	668	389
193	2187.33	1105	668	389
194	2198.67	1110.67	668	389
195	2210	1116.33	668	389
196	2221.33	1122	668	389
197	2232.67	1127.67	713.667	389
198	2244	1133.33	713.667	389
199	2255.33	1139	713.667	389
200	2266.67	1144.67	713.667	389
201	2278	1150.33	713.667	394.667
202	2289.33	1156	713.667	394.667
203	2300.67	1161.67	713.667	394.667
204	2312	1167.33	713.667	394.667
205	2323.33	1173	713.667	394.667
206	2334.67	1178.67	713.667	394.667
207	2346	1184.33	713.667	394.667
208	2357.33	1190	713.667	394.667
209	2368.67	1195.67	713.667	394.667
210	2380	1201.33	713.667	394.667
211	2391.33	1207	713.667	400.333
212	2402.67	1212.67	713.667	400.333
213	2414	1218.33	713.667	400.333
214	2425.33	1224	713.667	400.333
215	2436.67	1229.67	713.667	400.333
216	2448	1235.33	713.667	400.333
217	2459.33	1241	713.667	400.333
218	2470.67	1246.67	713.667	400.333
219	2482	1252.33	713.667	400.333
220	2493.33	1258	713.667	400.333
221	2504.67	1263.67	713.667	406
222	2516	1269.33	713.667	406
223	2527.33	1275	713.667	406
224	2538.67	1280.67	713.667	406
225	2550	1286.33	713.667	406
226	2561.33	1292	759.333	406
227	2572.67	1297.67	759.333	406
228	2584	1303.33	759.333	406
229	2595.33	1309	759.333	406
230	2606.67	1314.67	759.333	406
231	2618	1320.33	759.333	411.667
232	2629.33	1326	759.333	411.667
233	2640.67	1331.67	759.333	411.667
234	2652	1337.33	759.333	411.667
235	2663.33	1343	759.333	411.667
236	2674.67	1348.67	759.333	411.667
237	2686	1354.33	759.333	411.667
238	2697.33	1360	759.333	411.667
239	2708.67	1365.67	759.333	411.667
240	2720	1371.33	759.333	411.667
241	2731.33	1377	759.333	417.333
242	2742.67	1382.67	759.333	417.333
243	2754	1388.33	759.333	417.333
244	2765.33	1394	759.333	417.333
245	2776.67	1399.67	759.333	417.333
246	2788	1405.33	759.333	417.333
247	2799.33	1411	759.333	417.333
248	2810.67	1416.67	759.333	417.333
249	2822	1422.33	759.333	417.333
250	2833.33	1428	759.333	417.333
251	2844.67	1433.67	759.333	423
252	2856	1439.33	759.333	423
253	2867.33	1445	759.333	423
254	2878.67	1450.67	759.333	423
255	2890	1456.33	759.333	423
256	2901.33	1462	759.333	423
257	2912.67	1467.67	807	423
258	2924	1473.33	807	423
259	2935.33	1479	807	423
260	2946.67	1484.67	807	423
261	2958	1490.33	807	428.667
262	2969.33	1496	807	428.667
263	2980.67	1501.67	807	428.667
264	2992	1507.33	807	428.667
265	3003.33	1513	807	428.667
266	3014.67	1518.67	807	428.667
267	3026	1524.33	807	428.667
268	3037.33	1530	807	428.667
269	3048.67	1535.67	807	428.667
270	3060	1541.33	807	428.667
271	3071.33	1547	807	434.333
272	3082.67	1552.67	807	434.333
273	3094	1558.33	807	434.333
274	3105.33	1564	807	434.333
275	3116.67	1569.67	807	434.333
276	3128	1575.33	807	434.333
277	3139.33	1581	807	434.333
278	3150.67	1586.67	807	434.333
279	3162	1592.33	807	434.333
280	3173.33	1598	807	434.333
281	3184.67	1603.67	807	440
282	3196	1609.33	807	440
283	3207.33	1615	807	440
284	3218.67	1620.67	807	440
285	3230	1626.33	807	440
286	3241.33	1632	807	440
287	3252.67	1637.67	807	440
288	3264	1643.33	807	440
289	3275.33	1649	807	440
290	3286.67	1654.67	854.667	440
291	3298	1660.33	854.667	445.667
292	3309.33	1666	854.667	445.667
293	3320.67	1671.67	854.667	445.667
294	3332	1677.33	854.667	445.667
295	3343.33	1683	854.667	445.667
296	3354.67	1688.67	854.667	445.667
297	3366	1694.33	854.667	445.667
298	3377.33	1700	854.667	445.667
299	3388.67	1705.67	854.667	445.667
300	3400	1711.33	854.667	445.667
301	3411.33	1717	854.667	451.333
302	3422.67	1722.67	854.667	451.333
303	3434	1728.33	854.667	451.333
304	3445.33	1734	854.667	451.333
305	3456.67	1739.67	854.667	451.333
306	3468	1745.33	854.667	451.333
307	3479.33	1751	854.667	451.333
308	3490.67	1756.67	854.667	451.333
309	3502	1762.33	854.667	451.333
310	3513.33	1768	854.667	451.333
311	3524.67	1773.67	854.667	457
312	3536	1779.33	854.667	457
313	3547.33	1785	854.667	457
314	3558.67	1790.67	854.667	457
315	3570	1796.33	854.667	457
316	3581.33	1802	854.667	457
317	3592.67	1807.67	854.667	457
318	3604	1813.33	854.667	457
319	3615.33	1819	854.667	457
320	3626.67	1824.67	854.667	457
321	3638	1830.33	854.667	462.667
322	3649.33	1836	854.667	462.667
323	3660.67	1841.67	854.667	462.667
324	3672	1847.33	854.667	462.667
325	3683.33	1853	902.333	462.667
326	3694.67	1858.67	902.333	462.667
327	3706	1864.33	902.333	462.667
328	3717.33	1870	902.333	462.667
329	3728.67	1875.67	902.333	462.667
330	3740	1881.33	902.333	462.667
331	3751.33	1887	902.333	468.333
332	3762.67	1892.67	902.333	468.333
333	3774	1898.33	902.333	468.333
334	3785.33	1904	902.333	468.333
335	3796.67	1909.67	902.333	468.333
336	3808	1915.33	902.333	468.333
337	3819.33	1921	902.333	468.333
338	3830.67	1926.67	902.333	468.333
339	3842	1932.33	902.333	468.333
340	3853.33	1938	902.333	468.333
341	3864.67	1943.67	902.333	474
342	3876	1949.33	902.333	474
343	3887.33	1955	902.333	474
344	3898.67	1960.67	902.333	474
345	3910	1966.33	902.333	474
346	3921.33	1972	902.333	474
347	3932.67	1977.67	902.333	474
348	3944	1983.33	902.333	474
349	3955.33	1989	902.333	474
350	3966.67	1994.67	902.333	474
351	3978	2000.33	902.333	479.667
352	3989.33	2006	902.333	479.667
353	4000.67	2011.67	902.333	479.667
354	4012	2017.33	902.333	479.667
355	4023.33	2023	902.333	479.667
356	4034.67	2028.67	902.333	479.667
357	4046	2034.33	902.333	479.667
358	4057.33	2040	902.333	479.667
359	4068.67	2045.67	902.333	479.667
360	4080	2051.33	902.333	479.667
361	4091.33	2057	902.333	485.333
362	4102.67	2062.67	950	485.333
363	4114	2068.33	950	485.333
364	4125.33	2074	950	485.333
365	4136.67	2079.67	950	485.333
366	4148	2085.33	950	485.333
367	4159.33	2091	950	485.333
368	4170.67	2096.67	950	485.333
369	4182	2102.33	950	485.333
370	4193.33	2108	950	485.333
371	4204.67	2113.67	950	491
372	4216	2119.33	950	491
373	4227.33	2125	950	491
374	4238.67	2130.67	950	491
375	4250	2136.33	950	491
376	4261.33	2142	950	491
377	4272.67	2147.67	950	491
378	4284	2153.33	950	491
379	4295.33	2159	950	491
380	4306.67	2164.67	950	491
381	4318	2170.33	950	496.667
382	4329.33	2176	950	496.667
383	4340.67	2181.67	950	496.667
384	4352	2187.33	950	496.667
385	4363.33	2193	950	496.667
386	4374.67	2198.67	950	496.667
387	4386	2204.33	950	496.667
388	4397.33	2210	950	496.667
389	4408.67	2215.67	950	496.667
390	4420	2221.33	950	496.667
391	4431.33	2227	950	502.333
392	4442.67	2232.67	950	502.333
393	4454	2238.33	950	502.333
394	4465.33	2244	950	502.333
395	4476.67	2249.67	950	502.333
396	4488	2255.33	950	502.333
397	4499.33	2261	950	502.333
398	4510.67	2266.67	950	502.333
399	4522	2272.33	950	502.333
400	4533.33	2278	950	502.333
401	4544.67	2283.67	995.667	508
402	4556	2289.33	995.667	508
403	4567.33	2295	995.667	508
404	4578.67	2300.67	995.667	508
405	4590	2306.33	995.667	508
406	4601.33	2312	995.667	508
407	4612.67	2317.67	995.667	508
408	4624	2323.33	995.667	508
409	4635.33	2329	995.667	508
410	4646.67	2334.67	995.667	508
411	4658	2340.33	995.667	513.667
412	4669.33	2346	995.667	513.667
413	4680.67	2351.67	995.667	513.667
414	4692	2357.33	995.667	513.667
415	4703.33	2363	995.667	513.667
416	4714.67	2368.67	995.667	513.667
417	4726	2374.33	995.667	513.667
418	4737.33	2380	995.667	513.667
419	4748.67	2385.67	995.667	513.667
420	4760	2391.33	995.667	513.667
421	4771.33	2397	995.667	519.333
422	4782.67	2402.67	995.667	519.333
423	4794	2408.33	995.667	519.333
424	4805.33	2414	995.667	519.333
425	4816.67	2419.67	995.667	519.333
426	4828	2425.33	995.667	519.333
427	4839.33	2431	995.667	519.333
428	4850.67	2436.67	995.667	519.333
429	4862	2442.33	995.667	519.333
430	4873.33	2448	995.667	519.333
431	4884.67	2453.67	995.667	525
432	4896	2459.33	995.667	525
433	4907.33	2465	995.667	525
434	4918.67	2470.67	995.667	525
435	4930	2476.33	995.667	525
436	4941.33	2482	995.667	525
437	4952.67	2487.67	995.667	525
438	4964	2493.33	995.667	525
439	4975.33	2499	995.667	525
440	4986.67	2504.67	995.667	525
441	4998	2510.33	995.667	530.667
442	5009.33	2516	1041.33	530.667
443	5020.67	2521.67	1041.33	530.667
444	5032	2527.33	1041.33	530.667
445	5043.33	2533	1041.33	530.667
446	5054.67	2538.67	1041.33	530.667
447	5066	2544.33	1041.33	530.667
448	5077.33	2550	1041.33	530.667
449	5088.67	2555.67	1041.33	530.667
450	5100	2561.33	1041.33	530.667
451	5111.33	2567	1041.33	536.333
452	5122.67	2572.67	1041.33	536.333
453	5134	2578.33	1041.33	536.333
454	5145.33	2584	1041.33	536.333
455	5156.67	2589.67	1041.33	536.333
456	5168	2595.33	1041.33	536.333
457	5179.33	2601	1041.33	536.333
458	5190.67	2606.67	1041.33	536.333
459	5202	2612.33	1041.33	536.333
460	5213.33	2618	1041.33	536.333
461	5224.67	2623.67	1041.33	542
462	5236	2629.33	1041.33	542
463	5247.33	2635	1041.33	542
464	5258.67	2640.67	1041.33	542
465	5270	2646.33	1041.33	542
466	5281.33	2652	1041.33	542
467	5292.67	2657.67	1041.33	542
468	5304	2663.33	1041.33	542
469	5315.33	2669	1041.33	542
470	5326.67	2674.67	1041.33	542
471	5338	2680.33	1041.33	547.667
472	5349.33	2686	1041.33	547.667
473	5360.67	2691.67	1041.33	547.667
474	5372	2697.33	1041.33	547.667
475	5383.33	2703	1041.33	547.667
476	5394.67	2708.67	1041.33	547.667
477	5406	2714.33	1041.33	547.667
478	5417.33	2720	1041.33	547.667
479	5428.67	2725.67	1041.33	547.667
480	5440	2731.33	1041.33	547.667
481	5451.33	2737	1041.33	553.333
482	5462.67	2742.67	1041.33	553.333
483	5474	2748.33	1041.33	553.333
484	5485.33	2754	1041.33	553.333
485	5496.67	2759.67	1087	553.333
486	5508	2765.33	1087	553.333
487	5519.33	2771	1087	553.333
488	5530.67	2776.67	1087	553.333
489	5542	2782.33	1087	553.333
490	5553.33	2788	1087	553.333
491	5564.67	2793.67	1087	559
492	5576	2799.33	1087	559
493	5587.33	2805	1087	559
494	5598.67	2810.67	1087	559
495	5610	2816.33	1087	559
496	5621.33	2822	1087	559
497	5632.67	2827.67	1087	559
498	5644	2833.33	1087	559
499	5655.33	2839	1087	559
500	5666.67	2844.67	1087	559
501	5678	2850.33	1087	564.667
502	5689.33	2856	1087	564.667
503	5700.67	2861.67	1087	564.667
504	5712	2867.33	1087	564.667
505	5723.33	2873	1087	564.667
506	5734.67	2878.67	1087	564.667
507	5746	2884.33	1087	564.667
508	5757.33	2890	1087	564.667
509	5768.67	2895.67	1087	564.667
510	5780	2901.33	1087	564.667
511	5791.33	2907	1087	570.333
512	5802.67	2912.67	1087	570.333
513	5814	2918.33	1087	570.333
514	5825.33	2924	1087	570.333
515	5836.67	2929.67	1087	570.333
516	5848	2935.33	1087	570.333
517	5859.33	2941	1087	570.333
518	5870.67	2946.67	1087	570.333
519	5882	2952.33	1087	570.333
520	5893.33	2958	1087	570.333
521	5904.67	2963.67	1087	576
522	5916	2969.33	1087	576
523	5927.33	2975	1087	576
524	5938.67	2980.67	1087	576
525	5950	2986.33	1087	576
526	5961.33	2992	1087	576
527	5972.67	2997.67	1087	576
528	5984	3003.33	1087	576
529	5995.33	3009	1087	576
530	6006.67	3014.67	1132.67	576
531	6018	3020.33	1132.67	581.667
532	6029.33	3026	1132.67	581.667
533	6040.67	3031.67	1132.67	581.667
534	6052	3037.33	1132.67	581.667
535	6063.33	3043	1132.67	581.667
536	6074.67	3048.67	1132.67	581.667
537	6086	3054.33	1132.67	581.667
538	6097.33	3060	1132.67	581.667
539	6108.67	3065.67	1132.67	581.667
540	6120	3071.33	1132.67	581.667
541	6131.33	3077	1132.67	587.333
542	6142.67	3082.67	1132.67	587.333
543	6154	3088.33	1132.67	587.333
544	6165.33	3094	1132.67	587.333
545	6176.67	3099.67	1132.67	587.333
546	6188	3105.33	1132.67	587.333
547	6199.33	3111	1132.67	587.333
548	6210.67	3116.67	1132.67	587.333
549	6222	3122.33	1132.67	587.333
550	6233.33	3128	1132.67	587.333
551	6244.67	3133.67	1132.67	593
552	6256	3139.33	1132.67	593
553	6267.33	3145	1132.67	593
554	6278.67	3150.67	1132.67	593
555	6290	3156.33	1132.67	593
556	6301.33	3162	1132.67	593
557	6312.67	3167.67	1132.67	593
558	6324	3173.33	1132.67	593
559	6335.33	3179	1132.67	593
560	6346.67	3184.67	1132.67	593
561	6358	3190.33	1132.67	598.667
562	6369.33	3196	1132.67	598.667
563	6380.67	3201.67	1132.67	598.667
564	6392	3207.33	1132.67	598.667
565	6403.33	3213	1132.67	598.667
566	6414.67	3218.67	1132.67	598.667
567	6426	3224.33	1132.67	598.667
568	6437.33	3230	1132.67	598.667
569	6448.67	3235.67	1132.67	598.667
570	6460	3241.33	1132.67	598.667
571	6471.33	3247	1132.67	604.333
572	6482.67	3252.67	1132.67	604.333
573	6494	3258.33	1132.67	604.333
574	6505.33	3264	1132.67	604.333
575	6516.67	3269.67	1132.67	604.333
576	6528	3275.33	1132.67	604.333
577	6539.33	3281	1178.33	604.333
578	6550.67	3286.67	1178.33	604.333
579	6562	3292.33	1178.33	604.333
580	6573.33	3298	1178.33	604.333
581	6584.67	3303.67	1178.33	610
582	6596	3309.33	1178.33	610
583	6607.33	3315	1178.33	610
584	6618.67	3320.67	1178.33	610
585	6630	3326.33	1178.33	610
586	6641.33	3332	1178.33	610
587	6652.67	3337.67	1178.33	610
588	6664	3343.33	1178.33	610
589	6675.33	3349	1178.33	610
590	6686.67	3354.67	1178.33	610
591	6698	3360.33	1178.33	615.667
592	6709.33	3366	1178.33	615.667
593	6720.67	3371.67	1178.33	615.667
594	6732	3377.33	1178.33	615.667
595	6743.33	3383	1178.33	615.667
596	6754.67	3388.67	1178.33	615.667
597	6766	3394.33	1178.33	615.667
598	6777.33	3400	1178.33	615.667
599	6788.67	3405.67	1178.33	615.667
600	6800	3411.33	1178.33	615.667
601	6811.33	3417	1178.33	621.333
602	6822.67	3422.67	1178.33	621.333
603	6834	3428.33	1178.33	621.333
604	6845.33	3434	1178.33	621.333
605	6856.67	3439.67	1178.33	621.333
606	6868	3445.33	1178.33	621.333
607	6879.33	3451	1178.33	621.333
608	6890.67	3456.67	1178.33	621.333
609	6902	3462.33	1178.33	621.333
610	6913.33	3468	1178.33	621.333
611	6924.67	3473.67	1178.33	627
612	6936	3479.33	1178.33	627
613	6947.33	3485	1178.33	627
614	6958.67	3490.67	1178.33	627
615	6970	3496.33	1178.33	627
616	6981.33	3502	1178.33	627
617	6992.67	3507.67	1178.33	627
618	7004	3513.33	1178.33	627
619	7015.33	3519	1178.33	627
620	7026.67	3524.67	1178.33	627
621	7038	3530.33	1178.33	632.667
622	7049.33	3536	1178.33	632.667
623	7060.67	3541.67	1178.33	632.667
624	7072	3547.33	1178.33	632.667
625	7083.33	3553	1178.33	632.667
626	7094.67	3558.67	1224	632.667
627	7106	3564.33	1224	632.667
628	7117.33	3570	1224	632.667
629	7128.67	3575.67	1224	632.667
630	7140	3581.33	1224	632.667
631	7151.33	3587	1224	638.333
632	7162.67	3592.67	1224	638.333
633	7174	3598.33	1224	638.333
634	7185.33	3604	1224	638.333
635	7196.67	3609.67	1224	638.333
636	7208	3615.33	1224	638.333
637	7219.33	3621	1224	638.333
638	7230.67	3626.67	1224	638.333
639	7242	3632.33	1224	638.333
640	7253.33	3638	1224	638.333
641	7264.67	3643.67	1224	644
642	7276	3649.33	1224	644
643	7287.33	3655	1224	644
644	7298.67	3660.67	1224	644
645	7310	3666.33	1224	644
646	7321.33	3672	1224	644
647	7332.67	3677.67	1224	644
648	7344	3683.33	1224	644
649	7355.33	3689	1224	644
650	7366.67	3694.67	1224	644
651	7378	3700.33	1224	649.667
652	7389.33	3706	1224	649.667
653	7400.67	3711.67	1224	649.667
654	7412	3717.33	1224	649.667
655	7423.33	3723	1224	649.667
656	7434.67	3728.67	1224	649.667
657	7446	3734.33	1224	649.667
658	7457.33	3740	1224	649.667
659	7468.67	3745.67	1224	649.667
660	7480	3751.33	1224	649.667
661	7491.33	3757	1224	655.333
662	7502.67	3762.67	1224	655.333
663	7514	3768.33	1224	655.333
664	7525.33	3774	1224	655.333
665	7536.67	3779.67	1224	655.333
666	7548	3785.33	1224	655.333
667	7559.33	3791	1224	655.333
668	7570.67	3796.67	1224	655.333
669	7582	3802.33	1224	655.333
670	7593.33	3808	1224	655.333
671	7604.67	3813.67	1224	661
672	7616	3819.33	1224	661
673	7627.33	3825	1224	661
674	7638.67	3830.67	1224	661
675	7650	3836.33	1224	661
676	7661.33	3842	1224	661
677	7672.67	3847.67	1269.67	661
678	7684	3853.33	1269.67	661
679	7695.33	3859	1269.67	661
680	7706.67	3864.67	1269.67	661
681	7718	3870.33	1269.67	666.667
682	7729.33	3876	1269.67	666.667
683	7740.67	3881.67	1269.67	666.667
684	7752	3887.33	1269.67	666.667
685	7763.33	3893	1269.67	666.667
686	7774.67	3898.67	1269.67	666.667
687	7786	3904.33	1269.67	666.667
688	7797.33	3910	1269.67	666.667
689	7808.67	3915.67	1269.67	666.667
690	7820	3921.33	1269.67	666.667
691	7831.33	3927	1269.67	672.333
692	7842.67	3932.67	1269.67	672.333
693	7854	3938.33	1269.67	672.333
694	7865.33	3944	1269.67	672.333
695	7876.67	3949.67	1269.67	672.333
696	7888	3955.33	1269.67	672.333
697	7899.33	3961	1269.67	672.333
698	7910.67	3966.67	1269.67	672.333
699	7922	3972.33	1269.67	672.333
700	7933.33	3978	1269.67	672.333
701	7944.67	3983.67	1269.67	678
702	7956	3989.33	1269.67	678
703	7967.33	3995	1269.67	678
704	7978.67	4000.67	1269.67	678
705	7990	4006.33	1269.67	678
706	8001.33	4012	1269.67	678
707	8012.67	4017.67	1269.67	678
708	8024	4023.33	1269.67	678
709	8035.33	4029	1269.67	678
710	8046.67	4034.67	1269.67	678
711	8058	4040.33	1269.67	683.667
712	8069.33	4046	1269.67	683.667
713	8080.67	4051.67	1269.67	683.667
714	8092	4057.33	1269.67	683.667
715	8103.33	4063	1269.67	683.667
716	8114.67	4068.67	1269.67	683.667
717	8126	4074.33	1269.67	683.667
718	8137.33	4080	1269.67	683.667
719	8148.67	4085.67	1269.67	683.667
720	8160	4091.33	1269.67	683.667
721	8171.33	4097	1269.67	689.333
722	8182.67	4102.67	1269.67	689.333
723	8194	4108.33	1269.67	689.333
724	8205.33	4114	1269.67	689.333
725	8216.67	4119.67	1269.67	689.333
726	8228	4125.33	1269.67	689.333
727	8239.33	4131	1269.67	689.333
728	8250.67	4136.67	1269.67	689.333
729	8262	4142.33	1269.67	689.333
730	8273.33	4148	1315.33	689.333
731	8284.67	4153.67	1315.33	695
732	8296	4159.33	1315.33	695
733	8307.33	4165	1315.33	695
734	8318.67	4170.67	1315.33	695
735	8330	4176.33	1315.33	695
736	8341.33	4182	1315.33	695
737	8352.67	4187.67	1315.33	695
738	8364	4193.33	1315.33	695
739	8375.33	4199	1315.33	695
740	8386.67	4204.67	1315.33	695
741	8398	4210.33	1315.33	700.667
742	8409.33	4216	1315.33	700.667
743	8420.67	4221.67	1315.33	700.667
744	8432	4227.33	1315.33	700.667
745	8443.33	4233	1315.33	700.667
746	8454.67	4238.67	1315.33	700.667
747	8466	4244.33	1315.33	700.667
748	8477.33	4250	1315.33	700.667
749	8488.67	4255.67	1315.33	700.667
750	8500	4261.33	1315.33	700.667
751	8511.33	4267	1315.33	706.333
752	8522.67	4272.67	1315.33	706.333
753	8534	4278.33	1315.33	706.333
754	8545.33	4284	1315.33	706.333
755	8556.67	4289.67	1315.33	706.333
756	8568	4295.33	1315.33	706.333
757	8579.33	4301	1315.33	706.333
758	8590.67	4306.67	1315.33	706.333
759	8602	4312.33	1315.33	706.333
760	8613.33	4318	1315.33	706.333
761	8624.67	4323.67	1315.33	712
762	8636	4329.33	1315.33	712
763	8647.33	4335	1315.33	712
764	8658.67	4340.67	1315.33	712
765	8670	4346.33	1315.33	712
766	8681.33	4352	1315.33	712
767	8692.67	4357.67	1315.33	712
768	8704	4363.33	1315.33	712
769	8715.33	4369	1315.33	712
770	8726.67	4374.67	1315.33	712
771	8738	4380.33	1315.33	717.667
772	8749.33	4386	1315.33	717.667
773	8760.67	4391.67	1315.33	717.667
774	8772	4397.33	1315.33	717.667
775	8783.33	4403	1315.33	717.667
776	8794.67	4408.67	1315.33	717.667
777	8806	4414.33	1315.33	717.667
778	8817.33	4420	1315.33	717.667
779	8828.67	4425.67	1315.33	717.667
780	8840	4431.33	1315.33	717.667
781	8851.33	4437	1315.33	723.333
782	8862.67	4442.67	1315.33	723.333
783	8874	4448.33	1315.33	723.333
784	8885.33	4454	1315.33	723.333
785	8896.67	4459.67	1361	723.333
786	8908	4465.33	1361	723.333
787	8919.33	4471	1361	723.333
788	8930.67	4476.67	1361	723.333
789	8942	4482.33	1361	723.333
790	8953.33	4488	1361	723.333
791	8964.67	4493.67	1361	729
792	8976	4499.33	1361	729
793	8987.33	4505	1361	729
794	8998.67	4510.67	1361	729
795	9010	4516.33	1361	729
796	9021.33	4522	1361	729
797	9032.67	4527.67	1361	729
798	9044	4533.33	1361	729
799	9055.33	4539	1361	729
800	9066.67	4544.67	1361	729
801	9078	4550.33	1361	734.667
802	9089.33	4556	1361	734.667
803	9100.67	4561.67	1361	734.667
804	9112	4567.33	1361	734.667
805	9123.33	4573	1361	734.667
806	9134.67	4578.67	1361	734.667
807	9146	4584.33	1361	734.667
808	9157.33	4590	1361	734.667
809	9168.67	4595.67	1361	734.667
810	9180	4601.33	1361	734.667
811	9191.33	4607	1361	740.333
812	9202.67	4612.67	1361	740.333
813	9214	4618.33	1361	740.333
814	9225.33	4624	1361	740.333
815	9236.67	4629.67	1361	740.333
816	9248	4635.33	1361	740.333
817	9259.33	4641	1361	740.333
818	9270.67	4646.67	1361	740.333
819	9282	4652.33	1361	740.333
820	9293.33	4658	1361	740.333
821	9304.67	4663.67	1361	746
822	9316	4669.33	1361	746
823	9327.33	4675	1361	746
824	9338.67	4680.67	1361	746
825	9350	4686.33	1361	746
826	9361.33	4692	1361	746
827	9372.67	4697.67	1361	746
828	9384	4703.33	1361	746
829	9395.33	4709	1361	746
830	9406.67	4714.67	1361	746
831	9418	4720.33	1361	751.667
832	9429.33	4726	1361	751.667
833	9440.67	4731.67	1361	751.667
834	9452	4737.33	1361	751.667
835	9463.33	4743	1361	751.667
836	9474.67	4748.67	1361	751.667
837	9486	4754.33	1361	751.667
838	9497.33	4760	1361	751.667
839	9508.67	4765.67	1361	751.667
840	9520	4771.33	1361	751.667
841	9531.33	4777	1361	757.333
842	9542.67	4782.67	1406.67	757.333
843	9554	4788.33	1406.67	757.333
844	9565.33	4794	1406.67	757.333
845	9576.67	4799.67	1406.67	757.333
846	9588	4805.33	1406.67	757.333
847	9599.33	4811	1406.67	757.333
848	9610.67	4816.67	1406.67	757.333
849	9622	4822.33	1406.67	757.333
850	9633.33	4828	1406.67	757.333
851	9644.67	4833.67	1406.67	763
852	9656	4839.33	1406.67	763
853	9667.33	4845	1406.67	763
854	9678.67	4850.67	1406.67	763
855	9690	4856.33	1406.67	763
856	9701.33	4862	1406.67	763
857	9712.67	4867.67	1406.67	763
858	9724	4873.33	1406.67	763
859	9735.33	4879	1406.67	763
860	9746.67	4884.67	1406.67	763
861	9758	4890.33	1406.67	768.667
862	9769.33	4896	1406.67	768.667
863	9780.67	4901.67	1406.67	768.667
864	9792	4907.33	1406.67	768.667
865	9803.33	4913	1406.67	768.667
866	9814.67	4918.67	1406.67	768.667
867	9826	4924.33	1406.67	768.667
868	9837.33	4930	1406.67	768.667
869	9848.67	4935.67	1406.67	768.667
870	9860	4941.33	1406.67	768.667
871	9871.33	4947	1406.67	774.333
872	9882.67	4952.67	1406.67	774.333
873	9894	4958.33	1406.67	774.333
874	9905.33	4964	1406.67	774.333
875	9916.67	4969.67	1406.67	774.333
876	9928	4975.33	1406.67	774.333
877	9939.33	4981	1406.67	774.333
878	9950.67	4986.67	1406.67	774.333
879	9962	4992.33	1406.67	774.333
880	9973.33	4998	1406.67	774.333
881	9984.67	5003.67	1406.67	780
882	9996	5009.33	1406.67	780
883	10007.3	5015	1406.67	780
884	10018.7	5020.67	1406.67	780
885	10030	5026.33	1406.67	780
886	10041.3	5032	1406.67	780
887	10052.7	5037.67	1406.67	780
888	10064	5043.33	1406.67	780
889	10075.3	5049	1406.67	780
890	10086.7	5054.67	1406.67	780
891	10098	5060.33	1406.67	785.667
892	10109.3	5066	1406.67	785.667
893	10120.7	5071.67	1406.67	785.667
894	10132	5077.33	1406.67	785.667
895	10143.3	5083	1406.67	785.667
896	10154.7	5088.67	1406.67	785.667
897	10166	5094.33	1406.67	785.667
898	10177.3	5100	1406.67	785.667
899	10188.7	5105.67	1406.67	785.667
900	10200	5111.33	1406.67	785.667
901	10211.3	5117	1452.33	791.333
902	10222.7	5122.67	1452.33	791.333
903	10234	5128.33	1452.33	791.333
904	10245.3	5134	1452.33	791.333
905	10256.7	5139.67	1452.33	791.333
906	10268	5145.33	1452.33	791.333
907	10279.3	5151	1452.33	791.333
908	10290.7	5156.67	1452.33	791.333
909	10302	5162.33	1452.33	791.333
910	10313.3	5168	1452.33	791.333
911	10324.7	5173.67	1452.33	797
912	10336	5179.33	1452.33	797
913	10347.3	5185	1452.33	797
914	10358.7	5190.67	1452.33	797
915	10370	5196.33	1452.33	797
916	10381.3	5202	1452.33	797
917	10392.7	5207.67	1452.33	797
918	10404	5213.33	1452.33	797
919	10415.3	5219	1452.33	797
920	10426.7	5224.67	1452.33	797
921	10438	5230.33	1452.33	802.667
922	10449.3	5236	1452.33	802.667
923	10460.7	5241.67	1452.33	802.667
924	10472	5247.33	1452.33	802.667
925	10483.3	5253	1452.33	802.667
926	10494.7	5258.67	1452.33	802.667
927	10506	5264.33	1452.33	802.667
928	10517.3	5270	1452.33	802.667
929	10528.7	5275.67	1452.33	802.667
930	10540	5281.33	1452.33	802.667
931	10551.3	5287	1452.33	808.333
932	10562.7	5292.67	1452.33	808.333
933	10574	5298.33	1452.33	808.333
934	10585.3	5304	1452.33	808.333
935	10596.7	5309.67	1452.33	808.333
936	10608	5315.33	1452.33	808.333
937	10619.3	5321	1452.33	808.333
938	10630.7	5326.67	1452.33	808.333
939	10642	5332.33	1452.33	808.333
940	10653.3	5338	1452.33	808.333
941	10664.7	5343.67	1452.33	814
942	10676	5349.33	1452.33	814
943	10687.3	5355	1452.33	814
944	10698.7	5360.67	1452.33	814
945	10710	5366.33	1452.33	814
946	10721.3	5372	1452.33	814
947	10732.7	5377.67	1452.33	814
948	10744	5383.33	1452.33	814
949	10755.3	5389	1452.33	814
950	10766.7	5394.67	1452.33	814
951	10778	5400.33	1452.33	819.667
952	10789.3	5406	1452.33	819.667
953	10800.7	5411.67	1452.33	819.667
954	10812	5417.33	1452.33	819.667
955	10823.3	5423	1452.33	819.667
956	10834.7	5428.67	1452.33	819.667
957	10846	5434.33	1452.33	819.667
958	10857.3	5440	1452.33	819.667
959	10868.7	5445.67	1452.33	819.667
960	10880	5451.33	1452.33	819.667
961	10891.3	5457	1452.33	825.333
962	10902.7	5462.67	1498.67	825.333
963	10914	5468.33	1498.67	825.333
964	10925.3	5474	1498.67	825.333
965	10936.7	5479.67	1498.67	825.333
966	10948	5485.33	1498.67	825.333
967	10959.3	5491	1498.67	825.333
968	10970.7	5496.67	1498.67	825.333
969	10982	5502.33	1498.67	825.333
970	10993.3	5508	1498.67	825.333
971	11004.7	5513.67	1498.67	831
972	11016	5519.33	1498.67	831
973	11027.3	5525	1498.67	831
974	11038.7	5530.67	1498.67	831
975	11050	5536.33	1498.67	831
976	11061.3	5542	1498.67	831
977	11072.7	5547.67	1498.67	831
978	11084	5553.33	1498.67	831
979	11095.3	5559	1498.67	831
980	11106.7	5564.67	1498.67	831
981	11118	5570.33	1498.67	836.667
982	11129.3	5576	1498.67	836.667
983	11140.7	5581.67	1498.67	836.667
984	11152	5587.33	1498.67	836.667
985	11163.3	5593	1498.67	836.667
986	11174.7	5598.67	1498.67	836.667
987	11186	5604.33	1498.67	836.667
988	11197.3	5610	1498.67	836.667
989	11208.7	5615.67	1498.67	836.667
990	11220	5621.33	1498.67	836.667
991	11231.3	5627	1498.67	842.333
992	11242.7	5632.67	1498.67	842.333
993	11254	5638.33	1498.67	842.333
994	11265.3	5644	1498.67	842.333
995	11276.7	5649.67	1498.67	842.333
996	11288	5655.33	1498.67	842.333
997	11299.3	5661	1498.67	842.333
998	11310.7	5666.67	1498.67	842.333
999	11322	5672.33	1498.67	842.333
1000	11333.3	5678	1498.67	842.333

## Sheet: Peak current consumption
Number of TSVs	[15]	[16]	[17]	Proposed Test Architecture
1	0.00328	0.00328	0.00328	0.00328
2	0.00392966	0.00328	0.00392966	0.00392966
3	0.00397814	0.00328	0.00392966	0.00589448
4	0.00530418	0.00328	0.00392966	0.00785931
5	0.00663023	0.00328	0.00589448	0.00982414
6	0.00795627	0.00328	0.00589448	0.011789
7	0.00928232	0.00328	0.00589448	0.0137538
8	0.0106084	0.00328	0.00589448	0.0157186
9	0.0119344	0.00328	0.00589448	0.0176834
10	0.0132605	0.00328	0.00785931	0.0196483
11	0.0145865	0.00328	0.00785931	0.0196483
12	0.0159125	0.00328	0.00785931	0.0196483
13	0.0172386	0.00328	0.00785931	0.0196483
14	0.0185646	0.00328	0.00785931	0.0196483
15	0.0198907	0.00328	0.00785931	0.0196483
16	0.0212167	0.00328	0.00785931	0.0196483
17	0.0225428	0.00328	0.00982414	0.0196483
18	0.0238688	0.00328	0.00982414	0.0196483
19	0.0251949	0.00328	0.00982414	0.0196483
20	0.0265209	0.00328	0.00982414	0.0196483
21	0.027847	0.00328	0.00982414	0.0196483
22	0.029173	0.00328	0.00982414	0.0196483
23	0.030499	0.00328	0.00982414	0.0196483
24	0.0318251	0.00328	0.00982414	0.0196483
25	0.0331511	0.00328	0.00982414	0.0196483
26	0.0344772	0.00328	0.011789	0.0196483
27	0.0358032	0.00328	0.011789	0.0196483
28	0.0371293	0.00328	0.011789	0.0196483
29	0.0384553	0.00328	0.011789	0.0196483
30	0.0397814	0.00328	0.011789	0.0196483
31	0.0411074	0.00328	0.011789	0.0196483
32	0.0424335	0.00328	0.011789	0.0196483
33	0.0437595	0.00328	0.011789	0.0196483
34	0.0450855	0.00328	0.011789	0.0196483
35	0.0464116	0.00328	0.011789	0.0196483
36	0.0477376	0.00328	0.011789	0.0196483
37	0.0490637	0.00328	0.0137538	0.0196483
38	0.0503897	0.00328	0.0137538	0.0196483
39	0.0517158	0.00328	0.0137538	0.0196483
40	0.0530418	0.00328	0.0137538	0.0196483
41	0.0543679	0.00328	0.0137538	0.0196483
42	0.0556939	0.00328	0.0137538	0.0196483
43	0.05702	0.00328	0.0137538	0.0196483
44	0.058346	0.00328	0.0137538	0.0196483
45	0.059672	0.00328	0.0137538	0.0196483
46	0.0609981	0.00328	0.0137538	0.0196483
47	0.0623241	0.00328	0.0137538	0.0196483
48	0.0636502	0.00328	0.0137538	0.0196483
49	0.0649762	0.00328	0.0137538	0.0196483
50	0.0663023	0.00328	0.0157186	0.0196483
51	0.0676283	0.00328	0.0157186	0.0196483
52	0.0689544	0.00328	0.0157186	0.0196483
53	0.0702804	0.00328	0.0157186	0.0196483
54	0.0716065	0.00328	0.0157186	0.0196483
55	0.0729325	0.00328	0.0157186	0.0196483
56	0.0742585	0.00328	0.0157186	0.0196483
57	0.0755846	0.00328	0.0157186	0.0196483
58	0.0769106	0.00328	0.0157186	0.0196483
59	0.0782367	0.00328	0.0157186	0.0196483
60	0.0795627	0.00328	0.0157186	0.0196483
61	0.0808888	0.00328	0.0157186	0.0196483
62	0.0822148	0.00328	0.0157186	0.0196483
63	0.0835409	0.00328	0.0157186	0.0196483
64	0.0848669	0.00328	0.0157186	0.0196483
65	0.086193	0.00328	0.0176834	0.0196483
66	0.087519	0.00328	0.0176834	0.0196483
67	0.088845	0.00328	0.0176834	0.0196483
68	0.0901711	0.00328	0.0176834	0.0196483
69	0.0914971	0.00328	0.0176834	0.0196483
70	0.0928232	0.00328	0.0176834	0.0196483
71	0.0941492	0.00328	0.0176834	0.0196483
72	0.0954753	0.00328	0.0176834	0.0196483
73	0.0968013	0.00328	0.0176834	0.0196483
74	0.0981274	0.00328	0.0176834	0.0196483
75	0.0994534	0.00328	0.0176834	0.0196483
76	0.100779	0.00328	0.0176834	0.0196483
77	0.102105	0.00328	0.0176834	0.0196483
78	0.103432	0.00328	0.0176834	0.0196483
79	0.104758	0.00328	0.0176834	0.0196483
80	0.106084	0.00328	0.0176834	0.0196483
81	0.10741	0.00328	0.0176834	0.0196483
82	0.108736	0.00328	0.0196483	0.0196483
83	0.110062	0.00328	0.0196483	0.0196483
84	0.111388	0.00328	0.0196483	0.0196483
85	0.112714	0.00328	0.0196483	0.0196483
86	0.11404	0.00328	0.0196483	0.0196483
87	0.115366	0.00328	0.0196483	0.0196483
88	0.116692	0.00328	0.0196483	0.0196483
89	0.118018	0.00328	0.0196483	0.0196483
90	0.119344	0.00328	0.0196483	0.0196483
91	0.12067	0.00328	0.0196483	0.0196483
92	0.121996	0.00328	0.0196483	0.0196483
93	0.123322	0.00328	0.0196483	0.0196483
94	0.124648	0.00328	0.0196483	0.0196483
95	0.125974	0.00328	0.0196483	0.0196483
96	0.1273	0.00328	0.0196483	0.0196483
97	0.128626	0.00328	0.0196483	0.0196483
98	0.129952	0.00328	0.0196483	0.0196483
99	0.131278	0.00328	0.0196483	0.0196483
100	0.132605	0.00328	0.0196483	0.0196483
101	0.133931	0.00328	0.0216131	0.0196483
102	0.135257	0.00328	0.0216131	0.0196483
103	0.136583	0.00328	0.0216131	0.0196483
104	0.137909	0.00328	0.0216131	0.0196483
105	0.139235	0.00328	0.0216131	0.0196483
106	0.140561	0.00328	0.0216131	0.0196483
107	0.141887	0.00328	0.0216131	0.0196483
108	0.143213	0.00328	0.0216131	0.0196483
109	0.144539	0.00328	0.0216131	0.0196483
110	0.145865	0.00328	0.0216131	0.0196483
111	0.147191	0.00328	0.0216131	0.0196483
112	0.148517	0.00328	0.0216131	0.0196483
113	0.149843	0.00328	0.0216131	0.0196483
114	0.151169	0.00328	0.0216131	0.0196483
115	0.152495	0.00328	0.0216131	0.0196483
116	0.153821	0.00328	0.0216131	0.0196483
117	0.155147	0.00328	0.0216131	0.0196483
118	0.156473	0.00328	0.0216131	0.0196483
119	0.157799	0.00328	0.0216131	0.0196483
120	0.159125	0.00328	0.0216131	0.0196483
121	0.160451	0.00328	0.0216131	0.0196483
122	0.161778	0.00328	0.0235779	0.0196483
123	0.163104	0.00328	0.0235779	0.0196483
124	0.16443	0.00328	0.0235779	0.0196483
125	0.165756	0.00328	0.0235779	0.0196483
126	0.167082	0.00328	0.0235779	0.0196483
127	0.168408	0.00328	0.0235779	0.0196483
128	0.169734	0.00328	0.0235779	0.0196483
129	0.17106	0.00328	0.0235779	0.0196483
130	0.172386	0.00328	0.0235779	0.0196483
131	0.173712	0.00328	0.0235779	0.0196483
132	0.175038	0.00328	0.0235779	0.0196483
133	0.176364	0.00328	0.0235779	0.0196483
134	0.17769	0.00328	0.0235779	0.0196483
135	0.179016	0.00328	0.0235779	0.0196483
136	0.180342	0.00328	0.0235779	0.0196483
137	0.181668	0.00328	0.0235779	0.0196483
138	0.182994	0.00328	0.0235779	0.0196483
139	0.18432	0.00328	0.0235779	0.0196483
140	0.185646	0.00328	0.0235779	0.0196483
141	0.186972	0.00328	0.0235779	0.0196483
142	0.188298	0.00328	0.0235779	0.0196483
143	0.189624	0.00328	0.0235779	0.0196483
144	0.190951	0.00328	0.0235779	0.0196483
145	0.192277	0.00328	0.0255428	0.0196483
146	0.193603	0.00328	0.0255428	0.0196483
147	0.194929	0.00328	0.0255428	0.0196483
148	0.196255	0.00328	0.0255428	0.0196483
149	0.197581	0.00328	0.0255428	0.0196483
150	0.198907	0.00328	0.0255428	0.0196483
151	0.200233	0.00328	0.0255428	0.0196483
152	0.201559	0.00328	0.0255428	0.0196483
153	0.202885	0.00328	0.0255428	0.0196483
154	0.204211	0.00328	0.0255428	0.0196483
155	0.205537	0.00328	0.0255428	0.0196483
156	0.206863	0.00328	0.0255428	0.0196483
157	0.208189	0.00328	0.0255428	0.0196483
158	0.209515	0.00328	0.0255428	0.0196483
159	0.210841	0.00328	0.0255428	0.0196483
160	0.212167	0.00328	0.0255428	0.0196483
161	0.213493	0.00328	0.0255428	0.0196483
162	0.214819	0.00328	0.0255428	0.0196483
163	0.216145	0.00328	0.0255428	0.0196483
164	0.217471	0.00328	0.0255428	0.0196483
165	0.218797	0.00328	0.0255428	0.0196483
166	0.220124	0.00328	0.0255428	0.0196483
167	0.22145	0.00328	0.0255428	0.0196483
168	0.222776	0.00328	0.0255428	0.0196483
169	0.224102	0.00328	0.0255428	0.0196483
170	0.225428	0.00328	0.0275076	0.0196483
171	0.226754	0.00328	0.0275076	0.0196483
172	0.22808	0.00328	0.0275076	0.0196483
173	0.229406	0.00328	0.0275076	0.0196483
174	0.230732	0.00328	0.0275076	0.0196483
175	0.232058	0.00328	0.0275076	0.0196483
176	0.233384	0.00328	0.0275076	0.0196483
177	0.23471	0.00328	0.0275076	0.0196483
178	0.236036	0.00328	0.0275076	0.0196483
179	0.237362	0.00328	0.0275076	0.0196483
180	0.238688	0.00328	0.0275076	0.0196483
181	0.240014	0.00328	0.0275076	0.0196483
182	0.24134	0.00328	0.0275076	0.0196483
183	0.242666	0.00328	0.0275076	0.0196483
184	0.243992	0.00328	0.0275076	0.0196483
185	0.245318	0.00328	0.0275076	0.0196483
186	0.246644	0.00328	0.0275076	0.0196483
187	0.24797	0.00328	0.0275076	0.0196483
188	0.249297	0.00328	0.0275076	0.0196483
189	0.250623	0.00328	0.0275076	0.0196483
190	0.251949	0.00328	0.0275076	0.0196483
191	0.253275	0.00328	0.0275076	0.0196483
192	0.254601	0.00328	0.0275076	0.0196483
193	0.255927	0.00328	0.0275076	0.0196483
194	0.257253	0.00328	0.0275076	0.0196483
195	0.258579	0.00328	0.0275076	0.0196483
196	0.259905	0.00328	0.0275076	0.0196483
197	0.261231	0.00328	0.0294724	0.0196483
198	0.262557	0.00328	0.0294724	0.0196483
199	0.263883	0.00328	0.0294724	0.0196483
200	0.265209	0.00328	0.0294724	0.0196483
201	0.266535	0.00328	0.0294724	0.0196483
202	0.267861	0.00328	0.0294724	0.0196483
203	0.269187	0.00328	0.0294724	0.0196483
204	0.270513	0.00328	0.0294724	0.0196483
205	0.271839	0.00328	0.0294724	0.0196483
206	0.273165	0.00328	0.0294724	0.0196483
207	0.274491	0.00328	0.0294724	0.0196483
208	0.275817	0.00328	0.0294724	0.0196483
209	0.277143	0.00328	0.0294724	0.0196483
210	0.27847	0.00328	0.0294724	0.0196483
211	0.279796	0.00328	0.0294724	0.0196483
212	0.281122	0.00328	0.0294724	0.0196483
213	0.282448	0.00328	0.0294724	0.0196483
214	0.283774	0.00328	0.0294724	0.0196483
215	0.2851	0.00328	0.0294724	0.0196483
216	0.286426	0.00328	0.0294724	0.0196483
217	0.287752	0.00328	0.0294724	0.0196483
218	0.289078	0.00328	0.0294724	0.0196483
219	0.290404	0.00328	0.0294724	0.0196483
220	0.29173	0.00328	0.0294724	0.0196483
221	0.293056	0.00328	0.0294724	0.0196483
222	0.294382	0.00328	0.0294724	0.0196483
223	0.295708	0.00328	0.0294724	0.0196483
224	0.297034	0.00328	0.0294724	0.0196483
225	0.29836	0.00328	0.0294724	0.0196483
226	0.299686	0.00328	0.0314372	0.0196483
227	0.301012	0.00328	0.0314372	0.0196483
228	0.302338	0.00328	0.0314372	0.0196483
229	0.303664	0.00328	0.0314372	0.0196483
230	0.30499	0.00328	0.0314372	0.0196483
231	0.306316	0.00328	0.0314372	0.0196483
232	0.307643	0.00328	0.0314372	0.0196483
233	0.308969	0.00328	0.0314372	0.0196483
234	0.310295	0.00328	0.0314372	0.0196483
235	0.311621	0.00328	0.0314372	0.0196483
236	0.312947	0.00328	0.0314372	0.0196483
237	0.314273	0.00328	0.0314372	0.0196483
238	0.315599	0.00328	0.0314372	0.0196483
239	0.316925	0.00328	0.0314372	0.0196483
240	0.318251	0.00328	0.0314372	0.0196483
241	0.319577	0.00328	0.0314372	0.0196483
242	0.320903	0.00328	0.0314372	0.0196483
243	0.322229	0.00328	0.0314372	0.0196483
244	0.323555	0.00328	0.0314372	0.0196483
245	0.324881	0.00328	0.0314372	0.0196483
246	0.326207	0.00328	0.0314372	0.0196483
247	0.327533	0.00328	0.0314372	0.0196483
248	0.328859	0.00328	0.0314372	0.0196483
249	0.330185	0.00328	0.0314372	0.0196483
250	0.331511	0.00328	0.0314372	0.0196483
251	0.332837	0.00328	0.0314372	0.0196483
252	0.334163	0.00328	0.0314372	0.0196483
253	0.335489	0.00328	0.0314372	0.0196483
254	0.336816	0.00328	0.0314372	0.0196483
255	0.338142	0.00328	0.0314372	0.0196483
256	0.339468	0.00328	0.0314372	0.0196483
257	0.340794	0.00328	0.0334021	0.0196483
258	0.34212	0.00328	0.0334021	0.0196483
259	0.343446	0.00328	0.0334021	0.0196483
260	0.344772	0.00328	0.0334021	0.0196483
261	0.346098	0.00328	0.0334021	0.0196483
262	0.347424	0.00328	0.0334021	0.0196483
263	0.34875	0.00328	0.0334021	0.0196483
264	0.350076	0.00328	0.0334021	0.0196483
265	0.351402	0.00328	0.0334021	0.0196483
266	0.352728	0.00328	0.0334021	0.0196483
267	0.354054	0.00328	0.0334021	0.0196483
268	0.35538	0.00328	0.0334021	0.0196483
269	0.356706	0.00328	0.0334021	0.0196483
270	0.358032	0.00328	0.0334021	0.0196483
271	0.359358	0.00328	0.0334021	0.0196483
272	0.360684	0.00328	0.0334021	0.0196483
273	0.36201	0.00328	0.0334021	0.0196483
274	0.363336	0.00328	0.0334021	0.0196483
275	0.364662	0.00328	0.0334021	0.0196483
276	0.365989	0.00328	0.0334021	0.0196483
277	0.367315	0.00328	0.0334021	0.0196483
278	0.368641	0.00328	0.0334021	0.0196483
279	0.369967	0.00328	0.0334021	0.0196483
280	0.371293	0.00328	0.0334021	0.0196483
281	0.372619	0.00328	0.0334021	0.0196483
282	0.373945	0.00328	0.0334021	0.0196483
283	0.375271	0.00328	0.0334021	0.0196483
284	0.376597	0.00328	0.0334021	0.0196483
285	0.377923	0.00328	0.0334021	0.0196483
286	0.379249	0.00328	0.0334021	0.0196483
287	0.380575	0.00328	0.0334021	0.0196483
288	0.381901	0.00328	0.0334021	0.0196483
289	0.383227	0.00328	0.0334021	0.0196483
290	0.384553	0.00328	0.0353669	0.0196483
291	0.385879	0.00328	0.0353669	0.0196483
292	0.387205	0.00328	0.0353669	0.0196483
293	0.388531	0.00328	0.0353669	0.0196483
294	0.389857	0.00328	0.0353669	0.0196483
295	0.391183	0.00328	0.0353669	0.0196483
296	0.392509	0.00328	0.0353669	0.0196483
297	0.393835	0.00328	0.0353669	0.0196483
298	0.395162	0.00328	0.0353669	0.0196483
299	0.396488	0.00328	0.0353669	0.0196483
300	0.397814	0.00328	0.0353669	0.0196483
301	0.39914	0.00328	0.0353669	0.0196483
302	0.400466	0.00328	0.0353669	0.0196483
303	0.401792	0.00328	0.0353669	0.0196483
304	0.403118	0.00328	0.0353669	0.0196483
305	0.404444	0.00328	0.0353669	0.0196483
306	0.40577	0.00328	0.0353669	0.0196483
307	0.407096	0.00328	0.0353669	0.0196483
308	0.408422	0.00328	0.0353669	0.0196483
309	0.409748	0.00328	0.0353669	0.0196483
310	0.411074	0.00328	0.0353669	0.0196483
311	0.4124	0.00328	0.0353669	0.0196483
312	0.413726	0.00328	0.0353669	0.0196483
313	0.415052	0.00328	0.0353669	0.0196483
314	0.416378	0.00328	0.0353669	0.0196483
315	0.417704	0.00328	0.0353669	0.0196483
316	0.41903	0.00328	0.0353669	0.0196483
317	0.420356	0.00328	0.0353669	0.0196483
318	0.421682	0.00328	0.0353669	0.0196483
319	0.423008	0.00328	0.0353669	0.0196483
320	0.424335	0.00328	0.0353669	0.0196483
321	0.425661	0.00328	0.0353669	0.0196483
322	0.426987	0.00328	0.0353669	0.0196483
323	0.428313	0.00328	0.0353669	0.0196483
324	0.429639	0.00328	0.0353669	0.0196483
325	0.430965	0.00328	0.0373317	0.0196483
326	0.432291	0.00328	0.0373317	0.0196483
327	0.433617	0.00328	0.0373317	0.0196483
328	0.434943	0.00328	0.0373317	0.0196483
329	0.436269	0.00328	0.0373317	0.0196483
330	0.437595	0.00328	0.0373317	0.0196483
331	0.438921	0.00328	0.0373317	0.0196483
332	0.440247	0.00328	0.0373317	0.0196483
333	0.441573	0.00328	0.0373317	0.0196483
334	0.442899	0.00328	0.0373317	0.0196483
335	0.444225	0.00328	0.0373317	0.0196483
336	0.445551	0.00328	0.0373317	0.0196483
337	0.446877	0.00328	0.0373317	0.0196483
338	0.448203	0.00328	0.0373317	0.0196483
339	0.449529	0.00328	0.0373317	0.0196483
340	0.450855	0.00328	0.0373317	0.0196483
341	0.452181	0.00328	0.0373317	0.0196483
342	0.453508	0.00328	0.0373317	0.0196483
343	0.454834	0.00328	0.0373317	0.0196483
344	0.45616	0.00328	0.0373317	0.0196483
345	0.457486	0.00328	0.0373317	0.0196483
346	0.458812	0.00328	0.0373317	0.0196483
347	0.460138	0.00328	0.0373317	0.0196483
348	0.461464	0.00328	0.0373317	0.0196483
349	0.46279	0.00328	0.0373317	0.0196483
350	0.464116	0.00328	0.0373317	0.0196483
351	0.465442	0.00328	0.0373317	0.0196483
352	0.466768	0.00328	0.0373317	0.0196483
353	0.468094	0.00328	0.0373317	0.0196483
354	0.46942	0.00328	0.0373317	0.0196483
355	0.470746	0.00328	0.0373317	0.0196483
356	0.472072	0.00328	0.0373317	0.0196483
357	0.473398	0.00328	0.0373317	0.0196483
358	0.474724	0.00328	0.0373317	0.0196483
359	0.47605	0.00328	0.0373317	0.0196483
360	0.477376	0.00328	0.0373317	0.0196483
361	0.478702	0.00328	0.0373317	0.0196483
362	0.480028	0.00328	0.0392966	0.0196483
363	0.481354	0.00328	0.0392966	0.0196483
364	0.482681	0.00328	0.0392966	0.0196483
365	0.484007	0.00328	0.0392966	0.0196483
366	0.485333	0.00328	0.0392966	0.0196483
367	0.486659	0.00328	0.0392966	0.0196483
368	0.487985	0.00328	0.0392966	0.0196483
369	0.489311	0.00328	0.0392966	0.0196483
370	0.490637	0.00328	0.0392966	0.0196483
371	0.491963	0.00328	0.0392966	0.0196483
372	0.493289	0.00328	0.0392966	0.0196483
373	0.494615	0.00328	0.0392966	0.0196483
374	0.495941	0.00328	0.0392966	0.0196483
375	0.497267	0.00328	0.0392966	0.0196483
376	0.498593	0.00328	0.0392966	0.0196483
377	0.499919	0.00328	0.0392966	0.0196483
378	0.501245	0.00328	0.0392966	0.0196483
379	0.502571	0.00328	0.0392966	0.0196483
380	0.503897	0.00328	0.0392966	0.0196483
381	0.505223	0.00328	0.0392966	0.0196483
382	0.506549	0.00328	0.0392966	0.0196483
383	0.507875	0.00328	0.0392966	0.0196483
384	0.509201	0.00328	0.0392966	0.0196483
385	0.510527	0.00328	0.0392966	0.0196483
386	0.511854	0.00328	0.0392966	0.0196483
387	0.51318	0.00328	0.0392966	0.0196483
388	0.514506	0.00328	0.0392966	0.0196483
389	0.515832	0.00328	0.0392966	0.0196483
390	0.517158	0.00328	0.0392966	0.0196483
391	0.518484	0.00328	0.0392966	0.0196483
392	0.51981	0.00328	0.0392966	0.0196483
393	0.521136	0.00328	0.0392966	0.0196483
394	0.522462	0.00328	0.0392966	0.0196483
395	0.523788	0.00328	0.0392966	0.0196483
396	0.525114	0.00328	0.0392966	0.0196483
397	0.52644	0.00328	0.0392966	0.0196483
398	0.527766	0.00328	0.0392966	0.0196483
399	0.529092	0.00328	0.0392966	0.0196483
400	0.530418	0.00328	0.0392966	0.0196483
401	0.531744	0.00328	0.0412614	0.0196483
402	0.53307	0.00328	0.0412614	0.0196483
403	0.534396	0.00328	0.0412614	0.0196483
404	0.535722	0.00328	0.0412614	0.0196483
405	0.537048	0.00328	0.0412614	0.0196483
406	0.538374	0.00328	0.0412614	0.0196483
407	0.5397	0.00328	0.0412614	0.0196483
408	0.541027	0.00328	0.0412614	0.0196483
409	0.542353	0.00328	0.0412614	0.0196483
410	0.543679	0.00328	0.0412614	0.0196483
411	0.545005	0.00328	0.0412614	0.0196483
412	0.546331	0.00328	0.0412614	0.0196483
413	0.547657	0.00328	0.0412614	0.0196483
414	0.548983	0.00328	0.0412614	0.0196483
415	0.550309	0.00328	0.0412614	0.0196483
416	0.551635	0.00328	0.0412614	0.0196483
417	0.552961	0.00328	0.0412614	0.0196483
418	0.554287	0.00328	0.0412614	0.0196483
419	0.555613	0.00328	0.0412614	0.0196483
420	0.556939	0.00328	0.0412614	0.0196483
421	0.558265	0.00328	0.0412614	0.0196483
422	0.559591	0.00328	0.0412614	0.0196483
423	0.560917	0.00328	0.0412614	0.0196483
424	0.562243	0.00328	0.0412614	0.0196483
425	0.563569	0.00328	0.0412614	0.0196483
426	0.564895	0.00328	0.0412614	0.0196483
427	0.566221	0.00328	0.0412614	0.0196483
428	0.567547	0.00328	0.0412614	0.0196483
429	0.568873	0.00328	0.0412614	0.0196483
430	0.5702	0.00328	0.0412614	0.0196483
431	0.571526	0.00328	0.0412614	0.0196483
432	0.572852	0.00328	0.0412614	0.0196483
433	0.574178	0.00328	0.0412614	0.0196483
434	0.575504	0.00328	0.0412614	0.0196483
435	0.57683	0.00328	0.0412614	0.0196483
436	0.578156	0.00328	0.0412614	0.0196483
437	0.579482	0.00328	0.0412614	0.0196483
438	0.580808	0.00328	0.0412614	0.0196483
439	0.582134	0.00328	0.0412614	0.0196483
440	0.58346	0.00328	0.0412614	0.0196483
441	0.584786	0.00328	0.0412614	0.0196483
442	0.586112	0.00328	0.0432262	0.0196483
443	0.587438	0.00328	0.0432262	0.0196483
444	0.588764	0.00328	0.0432262	0.0196483
445	0.59009	0.00328	0.0432262	0.0196483
446	0.591416	0.00328	0.0432262	0.0196483
447	0.592742	0.00328	0.0432262	0.0196483
448	0.594068	0.00328	0.0432262	0.0196483
449	0.595394	0.00328	0.0432262	0.0196483
450	0.59672	0.00328	0.0432262	0.0196483
451	0.598046	0.00328	0.0432262	0.0196483
452	0.599373	0.00328	0.0432262	0.0196483
453	0.600699	0.00328	0.0432262	0.0196483
454	0.602025	0.00328	0.0432262	0.0196483
455	0.603351	0.00328	0.0432262	0.0196483
456	0.604677	0.00328	0.0432262	0.0196483
457	0.606003	0.00328	0.0432262	0.0196483
458	0.607329	0.00328	0.0432262	0.0196483
459	0.608655	0.00328	0.0432262	0.0196483
460	0.609981	0.00328	0.0432262	0.0196483
461	0.611307	0.00328	0.0432262	0.0196483
462	0.612633	0.00328	0.0432262	0.0196483
463	0.613959	0.00328	0.0432262	0.0196483
464	0.615285	0.00328	0.0432262	0.0196483
465	0.616611	0.00328	0.0432262	0.0196483
466	0.617937	0.00328	0.0432262	0.0196483
467	0.619263	0.00328	0.0432262	0.0196483
468	0.620589	0.00328	0.0432262	0.0196483
469	0.621915	0.00328	0.0432262	0.0196483
470	0.623241	0.00328	0.0432262	0.0196483
471	0.624567	0.00328	0.0432262	0.0196483
472	0.625893	0.00328	0.0432262	0.0196483
473	0.627219	0.00328	0.0432262	0.0196483
474	0.628546	0.00328	0.0432262	0.0196483
475	0.629872	0.00328	0.0432262	0.0196483
476	0.631198	0.00328	0.0432262	0.0196483
477	0.632524	0.00328	0.0432262	0.0196483
478	0.63385	0.00328	0.0432262	0.0196483
479	0.635176	0.00328	0.0432262	0.0196483
480	0.636502	0.00328	0.0432262	0.0196483
481	0.637828	0.00328	0.0432262	0.0196483
482	0.639154	0.00328	0.0432262	0.0196483
483	0.64048	0.00328	0.0432262	0.0196483
484	0.641806	0.00328	0.0432262	0.0196483
485	0.643132	0.00328	0.045191	0.0196483
486	0.644458	0.00328	0.045191	0.0196483
487	0.645784	0.00328	0.045191	0.0196483
488	0.64711	0.00328	0.045191	0.0196483
489	0.648436	0.00328	0.045191	0.0196483
490	0.649762	0.00328	0.045191	0.0196483
491	0.651088	0.00328	0.045191	0.0196483
492	0.652414	0.00328	0.045191	0.0196483
493	0.65374	0.00328	0.045191	0.0196483
494	0.655066	0.00328	0.045191	0.0196483
495	0.656392	0.00328	0.045191	0.0196483
496	0.657719	0.00328	0.045191	0.0196483
497	0.659045	0.00328	0.045191	0.0196483
498	0.660371	0.00328	0.045191	0.0196483
499	0.661697	0.00328	0.045191	0.0196483
500	0.663023	0.00328	0.045191	0.0196483
501	0.664349	0.00328	0.045191	0.0196483
502	0.665675	0.00328	0.045191	0.0196483
503	0.667001	0.00328	0.045191	0.0196483
504	0.668327	0.00328	0.045191	0.0196483
505	0.669653	0.00328	0.045191	0.0196483
506	0.670979	0.00328	0.045191	0.0196483
507	0.672305	0.00328	0.045191	0.0196483
508	0.673631	0.00328	0.045191	0.0196483
509	0.674957	0.00328	0.045191	0.0196483
510	0.676283	0.00328	0.045191	0.0196483
511	0.677609	0.00328	0.045191	0.0196483
512	0.678935	0.00328	0.045191	0.0196483
513	0.680261	0.00328	0.045191	0.0196483
514	0.681587	0.00328	0.045191	0.0196483
515	0.682913	0.00328	0.045191	0.0196483
516	0.684239	0.00328	0.045191	0.0196483
517	0.685565	0.00328	0.045191	0.0196483
518	0.686892	0.00328	0.045191	0.0196483
519	0.688218	0.00328	0.045191	0.0196483
520	0.689544	0.00328	0.045191	0.0196483
521	0.69087	0.00328	0.045191	0.0196483
522	0.692196	0.00328	0.045191	0.0196483
523	0.693522	0.00328	0.045191	0.0196483
524	0.694848	0.00328	0.045191	0.0196483
525	0.696174	0.00328	0.045191	0.0196483
526	0.6975	0.00328	0.045191	0.0196483
527	0.698826	0.00328	0.045191	0.0196483
528	0.700152	0.00328	0.045191	0.0196483
529	0.701478	0.00328	0.045191	0.0196483
530	0.702804	0.00328	0.0471559	0.0196483
531	0.70413	0.00328	0.0471559	0.0196483
532	0.705456	0.00328	0.0471559	0.0196483
533	0.706782	0.00328	0.0471559	0.0196483
534	0.708108	0.00328	0.0471559	0.0196483
535	0.709434	0.00328	0.0471559	0.0196483
536	0.71076	0.00328	0.0471559	0.0196483
537	0.712086	0.00328	0.0471559	0.0196483
538	0.713412	0.00328	0.0471559	0.0196483
539	0.714738	0.00328	0.0471559	0.0196483
540	0.716065	0.00328	0.0471559	0.0196483
541	0.717391	0.00328	0.0471559	0.0196483
542	0.718717	0.00328	0.0471559	0.0196483
543	0.720043	0.00328	0.0471559	0.0196483
544	0.721369	0.00328	0.0471559	0.0196483
545	0.722695	0.00328	0.0471559	0.0196483
546	0.724021	0.00328	0.0471559	0.0196483
547	0.725347	0.00328	0.0471559	0.0196483
548	0.726673	0.00328	0.0471559	0.0196483
549	0.727999	0.00328	0.0471559	0.0196483
550	0.729325	0.00328	0.0471559	0.0196483
551	0.730651	0.00328	0.0471559	0.0196483
552	0.731977	0.00328	0.0471559	0.0196483
553	0.733303	0.00328	0.0471559	0.0196483
554	0.734629	0.00328	0.0471559	0.0196483
555	0.735955	0.00328	0.0471559	0.0196483
556	0.737281	0.00328	0.0471559	0.0196483
557	0.738607	0.00328	0.0471559	0.0196483
558	0.739933	0.00328	0.0471559	0.0196483
559	0.741259	0.00328	0.0471559	0.0196483
560	0.742585	0.00328	0.0471559	0.0196483
561	0.743911	0.00328	0.0471559	0.0196483
562	0.745238	0.00328	0.0471559	0.0196483
563	0.746564	0.00328	0.0471559	0.0196483
564	0.74789	0.00328	0.0471559	0.0196483
565	0.749216	0.00328	0.0471559	0.0196483
566	0.750542	0.00328	0.0471559	0.0196483
567	0.751868	0.00328	0.0471559	0.0196483
568	0.753194	0.00328	0.0471559	0.0196483
569	0.75452	0.00328	0.0471559	0.0196483
570	0.755846	0.00328	0.0471559	0.0196483
571	0.757172	0.00328	0.0471559	0.0196483
572	0.758498	0.00328	0.0471559	0.0196483
573	0.759824	0.00328	0.0471559	0.0196483
574	0.76115	0.00328	0.0471559	0.0196483
575	0.762476	0.00328	0.0471559	0.0196483
576	0.763802	0.00328	0.0471559	0.0196483
577	0.765128	0.00328	0.0491207	0.0196483
578	0.766454	0.00328	0.0491207	0.0196483
579	0.76778	0.00328	0.0491207	0.0196483
580	0.769106	0.00328	0.0491207	0.0196483
581	0.770432	0.00328	0.0491207	0.0196483
582	0.771758	0.00328	0.0491207	0.0196483
583	0.773084	0.00328	0.0491207	0.0196483
584	0.774411	0.00328	0.0491207	0.0196483
585	0.775737	0.00328	0.0491207	0.0196483
586	0.777063	0.00328	0.0491207	0.0196483
587	0.778389	0.00328	0.0491207	0.0196483
588	0.779715	0.00328	0.0491207	0.0196483
589	0.781041	0.00328	0.0491207	0.0196483
590	0.782367	0.00328	0.0491207	0.0196483
591	0.783693	0.00328	0.0491207	0.0196483
592	0.785019	0.00328	0.0491207	0.0196483
593	0.786345	0.00328	0.0491207	0.0196483
594	0.787671	0.00328	0.0491207	0.0196483
595	0.788997	0.00328	0.0491207	0.0196483
596	0.790323	0.00328	0.0491207	0.0196483
597	0.791649	0.00328	0.0491207	0.0196483
598	0.792975	0.00328	0.0491207	0.0196483
599	0.794301	0.00328	0.0491207	0.0196483
600	0.795627	0.00328	0.0491207	0.0196483
601	0.796953	0.00328	0.0491207	0.0196483
602	0.798279	0.00328	0.0491207	0.0196483
603	0.799605	0.00328	0.0491207	0.0196483
604	0.800931	0.00328	0.0491207	0.0196483
605	0.802257	0.00328	0.0491207	0.0196483
606	0.803584	0.00328	0.0491207	0.0196483
607	0.80491	0.00328	0.0491207	0.0196483
608	0.806236	0.00328	0.0491207	0.0196483
609	0.807562	0.00328	0.0491207	0.0196483
610	0.808888	0.00328	0.0491207	0.0196483
611	0.810214	0.00328	0.0491207	0.0196483
612	0.81154	0.00328	0.0491207	0.0196483
613	0.812866	0.00328	0.0491207	0.0196483
614	0.814192	0.00328	0.0491207	0.0196483
615	0.815518	0.00328	0.0491207	0.0196483
616	0.816844	0.00328	0.0491207	0.0196483
617	0.81817	0.00328	0.0491207	0.0196483
618	0.819496	0.00328	0.0491207	0.0196483
619	0.820822	0.00328	0.0491207	0.0196483
620	0.822148	0.00328	0.0491207	0.0196483
621	0.823474	0.00328	0.0491207	0.0196483
622	0.8248	0.00328	0.0491207	0.0196483
623	0.826126	0.00328	0.0491207	0.0196483
624	0.827452	0.00328	0.0491207	0.0196483
625	0.828778	0.00328	0.0491207	0.0196483
626	0.830104	0.00328	0.0510855	0.0196483
627	0.83143	0.00328	0.0510855	0.0196483
628	0.832757	0.00328	0.0510855	0.0196483
629	0.834083	0.00328	0.0510855	0.0196483
630	0.835409	0.00328	0.0510855	0.0196483
631	0.836735	0.00328	0.0510855	0.0196483
632	0.838061	0.00328	0.0510855	0.0196483
633	0.839387	0.00328	0.0510855	0.0196483
634	0.840713	0.00328	0.0510855	0.0196483
635	0.842039	0.00328	0.0510855	0.0196483
636	0.843365	0.00328	0.0510855	0.0196483
637	0.844691	0.00328	0.0510855	0.0196483
638	0.846017	0.00328	0.0510855	0.0196483
639	0.847343	0.00328	0.0510855	0.0196483
640	0.848669	0.00328	0.0510855	0.0196483
641	0.849995	0.00328	0.0510855	0.0196483
642	0.851321	0.00328	0.0510855	0.0196483
643	0.852647	0.00328	0.0510855	0.0196483
644	0.853973	0.00328	0.0510855	0.0196483
645	0.855299	0.00328	0.0510855	0.0196483
646	0.856625	0.00328	0.0510855	0.0196483
647	0.857951	0.00328	0.0510855	0.0196483
648	0.859277	0.00328	0.0510855	0.0196483
649	0.860603	0.00328	0.0510855	0.0196483
650	0.86193	0.00328	0.0510855	0.0196483
651	0.863256	0.00328	0.0510855	0.0196483
652	0.864582	0.00328	0.0510855	0.0196483
653	0.865908	0.00328	0.0510855	0.0196483
654	0.867234	0.00328	0.0510855	0.0196483
655	0.86856	0.00328	0.0510855	0.0196483
656	0.869886	0.00328	0.0510855	0.0196483
657	0.871212	0.00328	0.0510855	0.0196483
658	0.872538	0.00328	0.0510855	0.0196483
659	0.873864	0.00328	0.0510855	0.0196483
660	0.87519	0.00328	0.0510855	0.0196483
661	0.876516	0.00328	0.0510855	0.0196483
662	0.877842	0.00328	0.0510855	0.0196483
663	0.879168	0.00328	0.0510855	0.0196483
664	0.880494	0.00328	0.0510855	0.0196483
665	0.88182	0.00328	0.0510855	0.0196483
666	0.883146	0.00328	0.0510855	0.0196483
667	0.884472	0.00328	0.0510855	0.0196483
668	0.885798	0.00328	0.0510855	0.0196483
669	0.887124	0.00328	0.0510855	0.0196483
670	0.88845	0.00328	0.0510855	0.0196483
671	0.889776	0.00328	0.0510855	0.0196483
672	0.891103	0.00328	0.0510855	0.0196483
673	0.892429	0.00328	0.0510855	0.0196483
674	0.893755	0.00328	0.0510855	0.0196483
675	0.895081	0.00328	0.0510855	0.0196483
676	0.896407	0.00328	0.0510855	0.0196483
677	0.897733	0.00328	0.0530503	0.0196483
678	0.899059	0.00328	0.0530503	0.0196483
679	0.900385	0.00328	0.0530503	0.0196483
680	0.901711	0.00328	0.0530503	0.0196483
681	0.903037	0.00328	0.0530503	0.0196483
682	0.904363	0.00328	0.0530503	0.0196483
683	0.905689	0.00328	0.0530503	0.0196483
684	0.907015	0.00328	0.0530503	0.0196483
685	0.908341	0.00328	0.0530503	0.0196483
686	0.909667	0.00328	0.0530503	0.0196483
687	0.910993	0.00328	0.0530503	0.0196483
688	0.912319	0.00328	0.0530503	0.0196483
689	0.913645	0.00328	0.0530503	0.0196483
690	0.914971	0.00328	0.0530503	0.0196483
691	0.916297	0.00328	0.0530503	0.0196483
692	0.917623	0.00328	0.0530503	0.0196483
693	0.918949	0.00328	0.0530503	0.0196483
694	0.920276	0.00328	0.0530503	0.0196483
695	0.921602	0.00328	0.0530503	0.0196483
696	0.922928	0.00328	0.0530503	0.0196483
697	0.924254	0.00328	0.0530503	0.0196483
698	0.92558	0.00328	0.0530503	0.0196483
699	0.926906	0.00328	0.0530503	0.0196483
700	0.928232	0.00328	0.0530503	0.0196483
701	0.929558	0.00328	0.0530503	0.0196483
702	0.930884	0.00328	0.0530503	0.0196483
703	0.93221	0.00328	0.0530503	0.0196483
704	0.933536	0.00328	0.0530503	0.0196483
705	0.934862	0.00328	0.0530503	0.0196483
706	0.936188	0.00328	0.0530503	0.0196483
707	0.937514	0.00328	0.0530503	0.0196483
708	0.93884	0.00328	0.0530503	0.0196483
709	0.940166	0.00328	0.0530503	0.0196483
710	0.941492	0.00328	0.0530503	0.0196483
711	0.942818	0.00328	0.0530503	0.0196483
712	0.944144	0.00328	0.0530503	0.0196483
713	0.94547	0.00328	0.0530503	0.0196483
714	0.946796	0.00328	0.0530503	0.0196483
715	0.948122	0.00328	0.0530503	0.0196483
716	0.949449	0.00328	0.0530503	0.0196483
717	0.950775	0.00328	0.0530503	0.0196483
718	0.952101	0.00328	0.0530503	0.0196483
719	0.953427	0.00328	0.0530503	0.0196483
720	0.954753	0.00328	0.0530503	0.0196483
721	0.956079	0.00328	0.0530503	0.0196483
722	0.957405	0.00328	0.0530503	0.0196483
723	0.958731	0.00328	0.0530503	0.0196483
724	0.960057	0.00328	0.0530503	0.0196483
725	0.961383	0.00328	0.0530503	0.0196483
726	0.962709	0.00328	0.0530503	0.0196483
727	0.964035	0.00328	0.0530503	0.0196483
728	0.965361	0.00328	0.0530503	0.0196483
729	0.966687	0.00328	0.0530503	0.0196483
730	0.968013	0.00328	0.0550152	0.0196483
731	0.969339	0.00328	0.0550152	0.0196483
732	0.970665	0.00328	0.0550152	0.0196483
733	0.971991	0.00328	0.0550152	0.0196483
734	0.973317	0.00328	0.0550152	0.0196483
735	0.974643	0.00328	0.0550152	0.0196483
736	0.975969	0.00328	0.0550152	0.0196483
737	0.977295	0.00328	0.0550152	0.0196483
738	0.978622	0.00328	0.0550152	0.0196483
739	0.979948	0.00328	0.0550152	0.0196483
740	0.981274	0.00328	0.0550152	0.0196483
741	0.9826	0.00328	0.0550152	0.0196483
742	0.983926	0.00328	0.0550152	0.0196483
743	0.985252	0.00328	0.0550152	0.0196483
744	0.986578	0.00328	0.0550152	0.0196483
745	0.987904	0.00328	0.0550152	0.0196483
746	0.98923	0.00328	0.0550152	0.0196483
747	0.990556	0.00328	0.0550152	0.0196483
748	0.991882	0.00328	0.0550152	0.0196483
749	0.993208	0.00328	0.0550152	0.0196483
750	0.994534	0.00328	0.0550152	0.0196483
751	0.99586	0.00328	0.0550152	0.0196483
752	0.997186	0.00328	0.0550152	0.0196483
753	0.998512	0.00328	0.0550152	0.0196483
754	0.999838	0.00328	0.0550152	0.0196483
755	1.00116	0.00328	0.0550152	0.0196483
756	1.00249	0.00328	0.0550152	0.0196483
757	1.00382	0.00328	0.0550152	0.0196483
758	1.00514	0.00328	0.0550152	0.0196483
759	1.00647	0.00328	0.0550152	0.0196483
760	1.00779	0.00328	0.0550152	0.0196483
761	1.00912	0.00328	0.0550152	0.0196483
762	1.01045	0.00328	0.0550152	0.0196483
763	1.01177	0.00328	0.0550152	0.0196483
764	1.0131	0.00328	0.0550152	0.0196483
765	1.01442	0.00328	0.0550152	0.0196483
766	1.01575	0.00328	0.0550152	0.0196483
767	1.01708	0.00328	0.0550152	0.0196483
768	1.0184	0.00328	0.0550152	0.0196483
769	1.01973	0.00328	0.0550152	0.0196483
770	1.02105	0.00328	0.0550152	0.0196483
771	1.02238	0.00328	0.0550152	0.0196483
772	1.02371	0.00328	0.0550152	0.0196483
773	1.02503	0.00328	0.0550152	0.0196483
774	1.02636	0.00328	0.0550152	0.0196483
775	1.02769	0.00328	0.0550152	0.0196483
776	1.02901	0.00328	0.0550152	0.0196483
777	1.03034	0.00328	0.0550152	0.0196483
778	1.03166	0.00328	0.0550152	0.0196483
779	1.03299	0.00328	0.0550152	0.0196483
780	1.03432	0.00328	0.0550152	0.0196483
781	1.03564	0.00328	0.0550152	0.0196483
782	1.03697	0.00328	0.0550152	0.0196483
783	1.03829	0.00328	0.0550152	0.0196483
784	1.03962	0.00328	0.0550152	0.0196483
785	1.04095	0.00328	0.05698	0.0196483
786	1.04227	0.00328	0.05698	0.0196483
787	1.0436	0.00328	0.05698	0.0196483
788	1.04492	0.00328	0.05698	0.0196483
789	1.04625	0.00328	0.05698	0.0196483
790	1.04758	0.00328	0.05698	0.0196483
791	1.0489	0.00328	0.05698	0.0196483
792	1.05023	0.00328	0.05698	0.0196483
793	1.05155	0.00328	0.05698	0.0196483
794	1.05288	0.00328	0.05698	0.0196483
795	1.05421	0.00328	0.05698	0.0196483
796	1.05553	0.00328	0.05698	0.0196483
797	1.05686	0.00328	0.05698	0.0196483
798	1.05818	0.00328	0.05698	0.0196483
799	1.05951	0.00328	0.05698	0.0196483
800	1.06084	0.00328	0.05698	0.0196483
801	1.06216	0.00328	0.05698	0.0196483
802	1.06349	0.00328	0.05698	0.0196483
803	1.06481	0.00328	0.05698	0.0196483
804	1.06614	0.00328	0.05698	0.0196483
805	1.06747	0.00328	0.05698	0.0196483
806	1.06879	0.00328	0.05698	0.0196483
807	1.07012	0.00328	0.05698	0.0196483
808	1.07144	0.00328	0.05698	0.0196483
809	1.07277	0.00328	0.05698	0.0196483
810	1.0741	0.00328	0.05698	0.0196483
811	1.07542	0.00328	0.05698	0.0196483
812	1.07675	0.00328	0.05698	0.0196483
813	1.07807	0.00328	0.05698	0.0196483
814	1.0794	0.00328	0.05698	0.0196483
815	1.08073	0.00328	0.05698	0.0196483
816	1.08205	0.00328	0.05698	0.0196483
817	1.08338	0.00328	0.05698	0.0196483
818	1.08471	0.00328	0.05698	0.0196483
819	1.08603	0.00328	0.05698	0.0196483
820	1.08736	0.00328	0.05698	0.0196483
821	1.08868	0.00328	0.05698	0.0196483
822	1.09001	0.00328	0.05698	0.0196483
823	1.09134	0.00328	0.05698	0.0196483
824	1.09266	0.00328	0.05698	0.0196483
825	1.09399	0.00328	0.05698	0.0196483
826	1.09531	0.00328	0.05698	0.0196483
827	1.09664	0.00328	0.05698	0.0196483
828	1.09797	0.00328	0.05698	0.0196483
829	1.09929	0.00328	0.05698	0.0196483
830	1.10062	0.00328	0.05698	0.0196483
831	1.10194	0.00328	0.05698	0.0196483
832	1.10327	0.00328	0.05698	0.0196483
833	1.1046	0.00328	0.05698	0.0196483
834	1.10592	0.00328	0.05698	0.0196483
835	1.10725	0.00328	0.05698	0.0196483
836	1.10857	0.00328	0.05698	0.0196483
837	1.1099	0.00328	0.05698	0.0196483
838	1.11123	0.00328	0.05698	0.0196483
839	1.11255	0.00328	0.05698	0.0196483
840	1.11388	0.00328	0.05698	0.0196483
841	1.1152	0.00328	0.05698	0.0196483
842	1.11653	0.00328	0.0589448	0.0196483
843	1.11786	0.00328	0.0589448	0.0196483
844	1.11918	0.00328	0.0589448	0.0196483
845	1.12051	0.00328	0.0589448	0.0196483
846	1.12183	0.00328	0.0589448	0.0196483
847	1.12316	0.00328	0.0589448	0.0196483
848	1.12449	0.00328	0.0589448	0.0196483
849	1.12581	0.00328	0.0589448	0.0196483
850	1.12714	0.00328	0.0589448	0.0196483
851	1.12846	0.00328	0.0589448	0.0196483
852	1.12979	0.00328	0.0589448	0.0196483
853	1.13112	0.00328	0.0589448	0.0196483
854	1.13244	0.00328	0.0589448	0.0196483
855	1.13377	0.00328	0.0589448	0.0196483
856	1.13509	0.00328	0.0589448	0.0196483
857	1.13642	0.00328	0.0589448	0.0196483
858	1.13775	0.00328	0.0589448	0.0196483
859	1.13907	0.00328	0.0589448	0.0196483
860	1.1404	0.00328	0.0589448	0.0196483
861	1.14173	0.00328	0.0589448	0.0196483
862	1.14305	0.00328	0.0589448	0.0196483
863	1.14438	0.00328	0.0589448	0.0196483
864	1.1457	0.00328	0.0589448	0.0196483
865	1.14703	0.00328	0.0589448	0.0196483
866	1.14836	0.00328	0.0589448	0.0196483
867	1.14968	0.00328	0.0589448	0.0196483
868	1.15101	0.00328	0.0589448	0.0196483
869	1.15233	0.00328	0.0589448	0.0196483
870	1.15366	0.00328	0.0589448	0.0196483
871	1.15499	0.00328	0.0589448	0.0196483
872	1.15631	0.00328	0.0589448	0.0196483
873	1.15764	0.00328	0.0589448	0.0196483
874	1.15896	0.00328	0.0589448	0.0196483
875	1.16029	0.00328	0.0589448	0.0196483
876	1.16162	0.00328	0.0589448	0.0196483
877	1.16294	0.00328	0.0589448	0.0196483
878	1.16427	0.00328	0.0589448	0.0196483
879	1.16559	0.00328	0.0589448	0.0196483
880	1.16692	0.00328	0.0589448	0.0196483
881	1.16825	0.00328	0.0589448	0.0196483
882	1.16957	0.00328	0.0589448	0.0196483
883	1.1709	0.00328	0.0589448	0.0196483
884	1.17222	0.00328	0.0589448	0.0196483
885	1.17355	0.00328	0.0589448	0.0196483
886	1.17488	0.00328	0.0589448	0.0196483
887	1.1762	0.00328	0.0589448	0.0196483
888	1.17753	0.00328	0.0589448	0.0196483
889	1.17885	0.00328	0.0589448	0.0196483
890	1.18018	0.00328	0.0589448	0.0196483
891	1.18151	0.00328	0.0589448	0.0196483
892	1.18283	0.00328	0.0589448	0.0196483
893	1.18416	0.00328	0.0589448	0.0196483
894	1.18548	0.00328	0.0589448	0.0196483
895	1.18681	0.00328	0.0589448	0.0196483
896	1.18814	0.00328	0.0589448	0.0196483
897	1.18946	0.00328	0.0589448	0.0196483
898	1.19079	0.00328	0.0589448	0.0196483
899	1.19211	0.00328	0.0589448	0.0196483
900	1.19344	0.00328	0.0589448	0.0196483
901	1.19477	0.00328	0.0609097	0.0196483
902	1.19609	0.00328	0.0609097	0.0196483
903	1.19742	0.00328	0.0609097	0.0196483
904	1.19875	0.00328	0.0609097	0.0196483
905	1.20007	0.00328	0.0609097	0.0196483
906	1.2014	0.00328	0.0609097	0.0196483
907	1.20272	0.00328	0.0609097	0.0196483
908	1.20405	0.00328	0.0609097	0.0196483
909	1.20538	0.00328	0.0609097	0.0196483
910	1.2067	0.00328	0.0609097	0.0196483
911	1.20803	0.00328	0.0609097	0.0196483
912	1.20935	0.00328	0.0609097	0.0196483
913	1.21068	0.00328	0.0609097	0.0196483
914	1.21201	0.00328	0.0609097	0.0196483
915	1.21333	0.00328	0.0609097	0.0196483
916	1.21466	0.00328	0.0609097	0.0196483
917	1.21598	0.00328	0.0609097	0.0196483
918	1.21731	0.00328	0.0609097	0.0196483
919	1.21864	0.00328	0.0609097	0.0196483
920	1.21996	0.00328	0.0609097	0.0196483
921	1.22129	0.00328	0.0609097	0.0196483
922	1.22261	0.00328	0.0609097	0.0196483
923	1.22394	0.00328	0.0609097	0.0196483
924	1.22527	0.00328	0.0609097	0.0196483
925	1.22659	0.00328	0.0609097	0.0196483
926	1.22792	0.00328	0.0609097	0.0196483
927	1.22924	0.00328	0.0609097	0.0196483
928	1.23057	0.00328	0.0609097	0.0196483
929	1.2319	0.00328	0.0609097	0.0196483
930	1.23322	0.00328	0.0609097	0.0196483
931	1.23455	0.00328	0.0609097	0.0196483
932	1.23587	0.00328	0.0609097	0.0196483
933	1.2372	0.00328	0.0609097	0.0196483
934	1.23853	0.00328	0.0609097	0.0196483
935	1.23985	0.00328	0.0609097	0.0196483
936	1.24118	0.00328	0.0609097	0.0196483
937	1.2425	0.00328	0.0609097	0.0196483
938	1.24383	0.00328	0.0609097	0.0196483
939	1.24516	0.00328	0.0609097	0.0196483
940	1.24648	0.00328	0.0609097	0.0196483
941	1.24781	0.00328	0.0609097	0.0196483
942	1.24913	0.00328	0.0609097	0.0196483
943	1.25046	0.00328	0.0609097	0.0196483
944	1.25179	0.00328	0.0609097	0.0196483
945	1.25311	0.00328	0.0609097	0.0196483
946	1.25444	0.00328	0.0609097	0.0196483
947	1.25576	0.00328	0.0609097	0.0196483
948	1.25709	0.00328	0.0609097	0.0196483
949	1.25842	0.00328	0.0609097	0.0196483
950	1.25974	0.00328	0.0609097	0.0196483
951	1.26107	0.00328	0.0609097	0.0196483
952	1.2624	0.00328	0.0609097	0.0196483
953	1.26372	0.00328	0.0609097	0.0196483
954	1.26505	0.00328	0.0609097	0.0196483
955	1.26637	0.00328	0.0609097	0.0196483
956	1.2677	0.00328	0.0609097	0.0196483
957	1.26903	0.00328	0.0609097	0.0196483
958	1.27035	0.00328	0.0609097	0.0196483
959	1.27168	0.00328	0.0609097	0.0196483
960	1.273	0.00328	0.0609097	0.0196483
961	1.27433	0.00328	0.0609097	0.0196483
962	1.27566	0.00328	0.0628745	0.0196483
963	1.27698	0.00328	0.0628745	0.0196483
964	1.27831	0.00328	0.0628745	0.0196483
965	1.27963	0.00328	0.0628745	0.0196483
966	1.28096	0.00328	0.0628745	0.0196483
967	1.28229	0.00328	0.0628745	0.0196483
968	1.28361	0.00328	0.0628745	0.0196483
969	1.28494	0.00328	0.0628745	0.0196483
970	1.28626	0.00328	0.0628745	0.0196483
971	1.28759	0.00328	0.0628745	0.0196483
972	1.28892	0.00328	0.0628745	0.0196483
973	1.29024	0.00328	0.0628745	0.0196483
974	1.29157	0.00328	0.0628745	0.0196483
975	1.29289	0.00328	0.0628745	0.0196483
976	1.29422	0.00328	0.0628745	0.0196483
977	1.29555	0.00328	0.0628745	0.0196483
978	1.29687	0.00328	0.0628745	0.0196483
979	1.2982	0.00328	0.0628745	0.0196483
980	1.29952	0.00328	0.0628745	0.0196483
981	1.30085	0.00328	0.0628745	0.0196483
982	1.30218	0.00328	0.0628745	0.0196483
983	1.3035	0.00328	0.0628745	0.0196483
984	1.30483	0.00328	0.0628745	0.0196483
985	1.30615	0.00328	0.0628745	0.0196483
986	1.30748	0.00328	0.0628745	0.0196483
987	1.30881	0.00328	0.0628745	0.0196483
988	1.31013	0.00328	0.0628745	0.0196483
989	1.31146	0.00328	0.0628745	0.0196483
990	1.31278	0.00328	0.0628745	0.0196483
991	1.31411	0.00328	0.0628745	0.0196483
992	1.31544	0.00328	0.0628745	0.0196483
993	1.31676	0.00328	0.0628745	0.0196483
994	1.31809	0.00328	0.0628745	0.0196483
995	1.31942	0.00328	0.0628745	0.0196483
996	1.32074	0.00328	0.0628745	0.0196483
997	1.32207	0.00328	0.0628745	0.0196483
998	1.32339	0.00328	0.0628745	0.0196483
999	1.32472	0.00328	0.0628745	0.0196483
1000	1.32605	0.00328	0.0628745	0.0196483

## Sheet: Test time
Number of TSVs	[15]	[16]	[17] with 1% defect rate	[17] with 2% defect rate	Concurrent Test Architecture with 1% defect rate	Concurrent Test Architecture with 2% defect rate
1	1	2	2.0159	2.0264	1.111	1.165
2	2	4	4.0574	4.1152	1.197	1.434
3	3	6	4.081	4.191	1.305	1.614
4	4	8	4.1308	4.2474	1.384	1.762
5	5	10	6.2304	6.462	1.471	2.001
6	6	12	6.2679	6.552	1.647	2.211
7	7	14	6.3192	6.6471	1.669	2.385
8	8	16	6.3615	6.7242	1.79	2.594
9	9	18	6.3879	6.8247	1.86	2.805
10	10	20	8.612	9.1936	1.989	2.981
11	11	22	8.614	9.3504	3.096	4.117
12	12	24	8.7056	9.432	3.176	4.381
13	13	26	8.7708	9.6036	3.299	4.578
14	14	28	8.832	9.6676	3.423	4.759
15	15	30	8.882	9.816	3.51	4.99
16	16	32	8.956	9.9584	3.617	5.157
17	17	34	11.261	12.5515	3.667	5.39
18	18	36	11.3805	12.6645	3.869	5.546
19	19	38	11.386	12.9185	3.86	5.902
20	20	40	11.459	12.9525	3.959	6.034
21	21	42	11.55	13.1285	5.06	7.151
22	22	44	11.597	13.3245	5.199	7.428
23	23	46	11.7465	13.3885	5.279	7.585
24	24	48	11.8315	13.587	5.402	7.869
25	25	50	11.8455	13.6835	5.458	7.924
26	26	52	14.3736	16.7586	5.587	8.14
27	27	54	14.487	16.839	5.637	8.361
28	28	56	14.5308	17.1264	5.709	8.702
29	29	58	14.6712	17.1462	5.978	8.701
30	30	60	14.7726	17.3016	5.978	8.917
31	31	62	14.7474	17.6382	7.113	10.27
32	32	64	14.778	17.7426	7.265	10.311
33	33	66	14.9814	17.9184	7.299	10.506
34	34	68	15.0468	18.0432	7.477	10.842
35	35	70	15.1284	18.153	7.433	10.87
36	36	72	15.2598	18.3018	7.566	11.021
37	37	74	17.9053	21.7252	7.636	11.25
38	38	76	17.9865	21.8435	7.846	11.628
39	39	78	18.046	22.1053	7.916	11.735
40	40	80	18.214	22.1557	8.015	11.833
41	41	82	18.2658	22.512	9.05	13.142
42	42	84	18.4051	22.778	9.221	13.276
43	43	86	18.5549	23.0272	9.268	13.368
44	44	88	18.5661	23.2218	9.345	13.791
45	45	90	18.7607	23.2792	9.535	14.013
46	46	92	18.7971	23.6103	9.6	14.197
47	47	94	18.8244	23.7531	9.631	14.48
48	48	96	19.0596	24.0317	9.867	14.59
49	49	98	19.0638	24.059	9.812	14.726
50	50	100	21.9424	28.0088	9.985	14.888
51	51	102	22.152	27.976	11.049	16.006
52	52	104	22.2992	28.0192	11.148	16.364
53	53	106	22.3296	28.6288	11.294	16.519
54	54	108	22.2992	28.6688	11.442	16.709
55	55	110	22.552	29.0728	11.555	16.914
56	56	112	22.58	29.1224	11.427	16.988
57	57	114	22.8592	29.4592	11.613	17.174
58	58	116	22.9624	30.0504	11.79	17.383
59	59	118	22.888	30.2072	11.775	17.562
60	60	120	23.1192	30.4032	11.995	17.785
61	61	122	23.2232	30.4816	13.043	19.097
62	62	124	23.3224	30.772	13.12	19.256
63	63	126	23.5168	31.032	13.242	19.355
64	64	128	23.764	31.3552	13.202	19.755
65	65	130	27.0081	35.2512	13.512	19.693
66	66	132	26.7165	35.7372	13.653	20.061
67	67	134	26.9811	35.865	13.741	20.308
68	68	136	27.1782	35.8173	13.674	20.181
69	69	138	27.2754	36.4248	13.876	20.601
70	70	140	27.3906	36.4563	14.053	20.637
71	71	142	27.5661	36.909	15.014	22.038
72	72	144	27.7272	37.2537	15.129	21.977
73	73	146	27.8217	37.4292	15.246	22.501
74	74	148	27.8775	37.8729	15.375	22.652
75	75	150	27.9963	37.9692	15.464	22.942
76	76	152	28.0953	38.106	15.466	23.074
77	77	154	28.4409	38.5749	15.649	23.027
78	78	156	28.6182	38.5587	15.696	23.499
79	79	158	28.3797	38.8764	15.922	23.565
80	80	160	28.6686	39.2841	15.996	23.831
81	81	162	28.8342	39.339	16.896	24.682
82	82	164	32.294	44.665	17.049	24.939
83	83	166	32.145	44.977	17.263	25.137
84	84	168	32.422	44.864	17.294	25.549
85	85	170	32.631	45.23	17.368	25.81
86	86	172	33.008	45.563	17.373	25.744
87	87	174	33.167	45.824	17.659	26.12
88	88	176	32.926	46.188	17.842	26.287
89	89	178	33.348	46.166	17.834	26.387
90	90	180	33.404	46.331	17.925	26.543
91	91	182	33.632	46.656	19.141	27.692
92	92	184	33.709	47.224	19.043	27.954
93	93	186	33.928	47.536	19.144	28.228
94	94	188	33.858	47.941	19.383	28.588
95	95	190	34.091	48.055	19.372	28.761
96	96	192	34.464	48.401	19.47	28.798
97	97	194	34.543	48.369	19.553	29.101
98	98	196	34.347	48.668	19.852	29.188
99	99	198	34.591	49.143	19.713	29.35
100	100	200	35.012	49.655	19.871	29.384
101	101	202	38.2998	55.2453	20.946	30.541
102	102	204	38.632	55.4246	21.036	30.92
103	103	206	38.7684	55.3872	21.126	31.233
104	104	208	39.3668	56.2628	21.183	31.337
105	105	210	39.2073	56.1517	21.498	31.474
106	106	212	39.369	56.2551	21.541	31.66
107	107	214	39.6176	56.4762	21.527	31.778
108	108	216	39.5626	56.7633	21.743	31.969
109	109	218	40.0532	57.6125	21.749	32.102
110	110	220	40.0323	57.7599	21.926	32.683
111	111	222	40.0301	57.9898	22.95	33.903
112	112	224	40.3634	58.4595	22.995	33.758
113	113	226	40.6945	58.2912	23.116	34.156
114	114	228	40.4019	58.6938	23.401	34.214
115	115	230	40.6439	59.0634	23.21	34.268
116	116	232	40.9222	60.2635	23.395	34.427
117	117	234	41.0245	60.4824	23.627	34.708
118	118	236	41.272	60.3009	23.545	35.167
119	119	238	41.745	61.0555	23.597	35.136
120	120	240	41.5965	61.0984	23.892	35.302
121	121	242	41.9111	60.7596	24.977	36.403
122	122	244	45.7584	67.1628	25.162	36.666
123	123	246	46.0692	67.2864	25.153	36.784
124	124	248	46.1628	67.896	25.213	37.181
125	125	250	46.242	68.3028	25.362	37.538
126	126	252	46.4376	68.7108	25.357	37.604
127	127	254	46.824	68.3868	25.505	37.767
128	128	256	46.5396	68.9412	25.769	38.016
129	129	258	46.9968	69.3948	25.594	37.795
130	130	260	47.0556	70.8636	25.743	38.093
131	131	262	47.0148	70.5768	26.837	39.6
132	132	264	47.958	70.8504	26.842	39.56
133	133	266	47.7444	71.2704	27.229	39.861
134	134	268	47.9676	71.1924	27.238	39.851
135	135	270	48.1464	71.4756	27.362	40.059
136	136	272	48.3924	71.8956	27.381	40.231
137	137	274	48.5028	72.4968	27.525	40.767
138	138	276	48.3972	72.93	27.555	41.006
139	139	278	49.0368	72.9444	27.599	40.946
140	140	280	48.828	73.1736	27.89	41.307
141	141	282	48.9408	73.44	28.821	42.159
142	142	284	49.3308	74.9676	28.848	42.316
143	143	286	49.2516	74.9652	29.08	42.612
144	144	288	49.896	75.0672	29.028	42.89
145	145	290	54.1736	81.8597	29.334	43.151
146	146	292	54.2529	81.4996	29.42	43.044
147	147	294	54.4102	81.8402	29.531	43.249
148	148	296	54.756	82.7827	29.513	43.503
149	149	298	54.6143	83.0752	29.726	44.171
150	150	300	54.9185	83.3066	29.681	44.249
151	151	302	55.471	83.3807	30.824	45.162
152	152	304	55.0082	83.8318	31.113	45.512
153	153	306	55.6465	84.6157	30.868	45.204
154	154	308	55.3566	85.7389	31.112	45.608
155	155	310	55.8844	85.3567	31.119	45.989
156	156	312	56.4512	85.9716	31.287	46.155
157	157	314	56.3875	85.865	31.498	46.221
158	158	316	56.5695	85.8897	31.581	46.26
159	159	318	56.7164	87.1312	31.614	46.599
160	160	320	56.9023	86.957	31.713	47.279
161	161	322	57.1597	87.7227	32.747	48.056
162	162	324	57.2507	87.6083	32.977	48.287
163	163	326	57.1714	87.6226	32.987	48.383
164	164	328	57.616	89.6623	33.013	48.356
165	165	330	57.5718	89.4998	33.158	48.812
166	166	332	58.5832	89.9184	33.173	49.044
167	167	334	58.1763	89.8807	33.544	49.19
168	168	336	58.682	89.8014	33.403	49.083
169	169	338	58.6885	90.5853	33.635	49.234
170	170	340	63.1736	97.9692	33.69	49.984
171	171	342	63.5642	98.4802	34.766	51.016
172	172	344	63.7588	98.1078	34.894	51.051
173	173	346	63.6146	98.4424	34.914	51.272
174	174	348	64.12	100.771	35.008	51.18
175	175	350	64.169	100.156	35.063	51.851
176	176	352	65.0398	100.957	35.116	51.743
177	177	354	64.7724	100.67	35.524	51.885
178	178	356	65.0804	100.537	35.542	51.949
179	179	358	65.2274	101.99	35.441	52.401
180	180	360	65.198	101.801	35.69	52.923
181	181	362	65.975	102.026	36.683	53.756
182	182	364	65.5536	102.774	37.003	54.046
183	183	366	65.912	103.414	36.725	53.772
184	184	368	65.7356	104.384	36.936	54.199
185	185	370	66.9354	104.629	36.974	54.567
186	186	372	66.5784	104.415	37.392	54.663
187	187	374	67.011	104.345	37.311	54.576
188	188	376	67.1958	105.65	37.348	54.912
189	189	378	67.2546	105.7	37.596	55.69
190	190	380	67.5878	105.412	37.494	55.454
191	191	382	67.3792	106.378	38.852	56.724
192	192	384	67.7474	107.327	38.538	56.423
193	193	386	67.6648	107.976	38.861	56.922
194	194	388	69.1138	108.028	38.851	57.093
195	195	390	68.3746	108.331	39.212	57.26
196	196	392	68.6224	107.836	39.186	57.327
197	197	394	74.0685	116.961	39.264	57.648
198	198	396	73.818	116.964	39.355	58.224
199	199	398	74.397	117.093	39.5	58.146
200	200	400	74.343	117.406	39.448	58.12
201	201	402	74.478	119.585	40.616	59.007
202	202	404	74.97	119.397	40.555	59.685
203	203	406	75.306	119.898	40.934	59.739
204	204	408	75.5775	119.013	40.901	59.779
205	205	410	75.639	120.207	41.07	59.804
206	206	412	75.741	120.441	41.154	60.831
207	207	414	76.512	120.569	41.134	60.513
208	208	416	75.579	121.028	41.392	60.623
209	209	418	76.4475	122.963	41.349	60.584
210	210	420	76.527	122.68	41.389	61.145
211	211	422	77.2005	123.329	42.587	62.163
212	212	424	77.463	122.73	42.72	62.22
213	213	426	77.3745	123.66	42.847	62.293
214	214	428	77.55	123.944	42.887	63.286
215	215	430	78.2085	124.14	42.926	62.985
216	216	432	77.454	124.294	43.102	63.063
217	217	434	78.1755	126.813	43.124	63.005
218	218	436	78.645	126.296	43.053	63.57
219	219	438	78.7815	126.716	43.56	63.802
220	220	440	79.149	125.991	43.465	63.437
221	221	442	79.2255	127.299	44.517	65.05
222	222	444	79.2195	127.818	44.661	65.484
223	223	446	79.578	127.08	44.787	65.534
224	224	448	79.89	128.863	44.741	65.361
225	225	450	79.3395	129.954	44.81	65.743
226	226	452	86.2608	138.488	44.876	65.843
227	227	454	85.8016	137.726	45.259	65.854
228	228	456	86.2672	138.914	45.223	66.005
229	229	458	86.3008	139.224	45.388	66.919
230	230	460	86.7856	139.27	45.307	66.838
231	231	462	86.0992	139.483	46.555	67.731
232	232	464	86.8528	142.24	46.544	67.706
233	233	466	87.496	141.629	46.406	68.336
234	234	468	87.6944	141.734	46.985	68.258
235	235	470	87.824	141.427	46.909	68.31
236	236	472	87.9808	142.904	46.943	68.95
237	237	474	88.4048	142.302	47.008	69.123
238	238	476	87.9264	142.949	47.253	69.128
239	239	478	88.44	145.194	47.143	68.912
240	240	480	88.976	144.978	47.106	69.632
241	241	482	89.4	144.896	48.64	70.552
242	242	484	89.5296	144.632	48.523	70.496
243	243	486	89.632	146.192	48.609	71.261
244	244	488	90.0768	145.638	48.7	71.249
245	245	490	89.528	146.266	48.897	71.321
246	246	492	90.1104	148.643	48.866	71.174
247	247	494	90.944	148.381	48.77	71.886
248	248	496	90.9552	147.64	49.207	71.653
249	249	498	91.1536	148.354	49.242	71.953
250	250	500	91.2912	149.582	49.392	72.614
251	251	502	91.6544	149.011	50.289	73.478
252	252	504	91.4096	149.542	50.516	73.367
253	253	506	91.28	152.026	50.421	73.74
254	254	508	92.9408	151.491	50.644	73.895
255	255	510	92.472	150.85	50.783	73.92
256	256	512	92.9984	151.616	50.846	74.245
257	257	514	98.3909	162.103	51.001	74.847
258	258	516	99.0114	161.196	51.129	74.833
259	259	518	98.8414	163.343	50.983	74.541
260	260	520	99.4857	163.936	51.04	75.027
261	261	522	99.9209	164.123	52.435	76.188
262	262	524	100.118	163.511	52.491	76.026
263	263	526	100.31	165.073	52.531	76.807
264	264	528	100.65	164.585	52.533	76.904
265	265	530	100.275	165.266	52.697	76.606
266	266	532	100.275	167.513	52.712	77.054
267	267	534	101.767	167.542	52.813	77.214
268	268	536	101.587	166.109	53.088	77.148
269	269	538	101.946	168.161	53.086	77.733
270	270	540	102.056	167.44	53.106	77.925
271	271	542	101.587	167.829	54.32	78.917
272	272	544	102.194	170.746	54.239	78.854
273	273	546	103.219	170.454	54.323	79.402
274	274	548	102.915	169.721	54.585	79.23
275	275	550	103.425	170.224	54.74	79.554
276	276	552	103.573	171.338	54.732	80.126
277	277	554	103.258	170.558	54.823	80.197
278	278	556	103.748	173.618	54.884	79.91
279	279	558	104.796	173.137	54.753	80.444
280	280	560	104.441	172.905	55.235	80.433
281	281	562	105.006	173.526	56.263	81.532
282	282	564	104.931	174.216	56.296	82.177
283	283	566	104.723	173.5	56.415	82.216
284	284	568	105.228	176.616	56.388	81.931
285	285	570	106.209	176.378	56.405	82.45
286	286	572	106.083	175.578	56.762	82.391
287	287	574	106.384	176.38	56.864	82.735
288	288	576	106.643	176.662	56.729	83.216
289	289	578	106.187	176.871	57.012	83.147
290	290	580	112.626	190.246	56.941	83.124
291	291	582	114.113	189.63	58.052	84.397
292	292	584	114.048	188.212	58.406	84.346
293	293	586	114.014	190.323	58.268	85.071
294	294	588	114.644	189.812	58.395	85.216
295	295	590	114.122	190.861	58.513	84.927
296	296	592	114.109	192.766	58.474	85.261
297	297	594	115.717	192.499	58.752	85.546
298	298	596	115.695	191.959	58.812	85.263
299	299	598	115.506	193.025	58.914	86.392
300	300	600	115.906	192.769	59.055	86.098
301	301	602	115.697	195.34	59.854	86.796
302	302	604	116.926	195.525	60.027	87.419
303	303	606	116.532	194.731	60.321	87.348
304	304	608	117.187	195.473	60.407	87.79
305	305	610	117.335	195.734	60.376	88.186
306	306	612	117.065	196.106	60.605	87.907
307	307	614	117.272	198.922	60.502	88.309
308	308	616	118.508	198.427	60.787	88.426
309	309	618	118.505	197.5	60.867	88.192
310	310	620	118.462	198.911	60.863	89.199
311	311	622	118.782	198.718	62.104	90.083
312	312	624	118.769	200.921	61.91	89.693
313	313	626	119.768	201.472	61.914	90.508
314	314	628	119.626	200.142	62.467	90.189
315	315	630	120.001	201.812	62.363	90.793
316	316	632	120.443	201.272	62.507	91.051
317	317	634	119.794	202.955	62.416	90.77
318	318	636	120.721	204.163	62.503	91.096
319	319	638	121.187	203.389	62.856	91.115
320	320	640	121.457	203.773	62.868	91.515
321	321	642	121.543	204.305	63.84	92.995
322	322	644	121.336	204.406	64.074	92.697
323	323	646	121.514	207.176	63.978	93.027
324	324	648	122.735	206.804	64.207	93.219
325	325	650	129.601	217.354	64.298	92.982
326	326	652	129.527	218.831	64.374	94.031
327	327	654	129.312	217.288	64.499	93.784
328	328	656	129.599	221.515	64.434	93.766
329	329	658	131.022	220.926	64.788	94.119
330	330	660	131.062	219.906	64.696	93.743
331	331	662	130.874	221.624	65.841	95.865
332	332	664	131.028	220.66	65.967	95.697
333	333	666	131.009	224	65.888	95.423
334	334	668	132.411	223.866	66.15	95.996
335	335	670	132.474	222.452	66.267	95.735
336	336	672	132.185	224.099	66.276	96.725
337	337	674	132.5	223.668	66.413	96.496
338	338	676	132.346	226.689	66.357	96.354
339	339	678	133.697	226.731	66.576	96.901
340	340	680	133.918	225.017	66.704	96.529
341	341	682	133.638	227.155	67.829	98.526
342	342	684	133.612	226.039	67.912	98.328
343	343	686	133.946	229.497	67.752	98.279
344	344	688	135.039	229.191	68.097	98.685
345	345	690	135.478	228.477	68.167	98.367
346	346	692	135.172	229.628	68.312	99.425
347	347	694	135.21	228.713	68.267	99.115
348	348	696	135.082	232.45	68.242	99.189
349	349	698	136.798	231.494	68.56	99.305
350	350	700	136.549	231.564	68.617	99.704
351	351	702	136.648	231.81	69.704	101.163
352	352	704	136.534	233.008	69.74	100.857
353	353	706	136.8	235.209	69.606	101.259
354	354	708	137.731	233.447	70.117	101.074
355	355	710	137.868	234.593	70.145	101.588
356	356	712	138.105	234.274	70.188	101.985
357	357	714	137.562	236.647	70.201	101.478
358	358	716	138.985	237.202	70.235	102.176
359	359	718	138.863	235.739	70.495	101.89
360	360	720	139.194	237.439	70.562	102.689
361	361	722	139.101	236.763	71.632	103.558
362	362	724	146.284	252.23	71.514	103.471
363	363	726	147.99	251.88	71.837	103.861
364	364	728	147.774	251.24	71.837	103.663
365	365	730	148.03	251.54	72.014	104.745
366	366	732	147.886	253.138	72.075	104.224
367	367	734	148.246	255.28	71.925	104.542
368	368	736	148.902	253.736	72.429	104.442
369	369	738	149.2	254.718	72.4	105.13
370	370	740	149.31	254.434	72.571	105.28
371	371	742	148.872	257.318	73.3	105.872
372	372	744	150.274	257.53	73.645	106.539
373	373	746	150.736	256.36	73.71	106.123
374	374	748	150.488	257.378	73.741	107.217
375	375	750	150.522	257.752	73.912	106.853
376	376	752	150.786	260.66	73.729	107.112
377	377	754	151.518	258.81	74.294	106.962
378	378	756	151.884	259.996	74.252	107.622
379	379	758	151.722	259.35	74.377	107.966
380	380	760	151.534	262.634	74.116	107.429
381	381	762	153.144	262.4	75.484	108.923
382	382	764	153.254	261.828	75.531	108.748
383	383	766	153.504	262.104	75.593	109.664
384	384	768	152.448	263.87	75.66	109.223
385	385	770	154.114	265.692	75.654	109.603
386	386	772	154.028	263.682	76.103	109.437
387	387	774	154.318	265.424	76.024	110.308
388	388	776	154.566	264.444	76.075	110.122
389	389	778	154.646	268.512	76.022	110.005
390	390	780	155.79	266.912	76.363	110.31
391	391	782	155.618	267.334	77.424	111.697
392	392	784	155.722	267.186	77.616	111.994
393	393	786	155.194	270.254	77.279	111.639
394	394	788	157.138	269.896	77.699	112.185
395	395	790	157.152	269.276	77.758	112.099
396	396	792	157.054	269.86	77.81	112.881
397	397	794	156.374	271.976	77.892	112.35
398	398	796	157.928	272.856	77.881	112.905
399	399	798	158.224	271.188	78.19	112.58
400	400	800	158.342	272.236	78.125	113.655
401	401	802	165.661	286.791	79.276	114.125
402	402	804	166.944	288.569	79.218	114.394
403	403	806	166.759	287.068	79.66	114.354
404	404	808	167.185	289.174	79.589	115.149
405	405	810	167.372	287.612	79.676	114.988
406	406	812	167.821	292.116	79.408	115.14
407	407	814	168.599	289.466	80.018	114.942
408	408	816	168.494	291.394	79.947	115.815
409	409	818	168.521	290.121	79.924	115.638
410	410	820	168.943	294.729	79.854	115.627
411	411	822	169.728	292.608	81.257	116.768
412	412	824	169.709	293.137	81.314	117.315
413	413	826	169.69	292.866	81.405	117.366
414	414	828	169.888	296.554	81.267	117.239
415	415	830	171.339	295.336	81.607	117.475
416	416	832	171.135	295.747	81.728	117.95
417	417	834	170.938	294.993	81.702	118.169
418	418	836	170.856	298.752	81.619	117.89
419	419	838	172.727	297.849	81.908	118.077
420	420	840	172.288	298.292	82.157	118.615
421	421	842	172.101	297.578	83.094	119.849
422	422	844	172.084	301.251	82.961	119.471
423	423	846	173.876	300.239	83.286	119.859
424	424	848	173.622	300.569	83.428	120.373
425	425	850	173.183	299.817	83.466	120.3
426	426	852	173.941	303.92	83.285	120.254
427	427	854	174.877	302.532	83.723	120.427
428	428	856	174.596	303.089	83.792	120.938
429	429	858	174.779	302.106	83.776	121.088
430	430	860	175.268	307.041	83.648	120.944
431	431	862	175.993	304.21	85.198	121.889
432	432	864	175.818	305.798	85.051	122.804
433	433	866	176.125	305.195	85.191	122.399
434	434	868	176.49	309.221	85.087	122.748
435	435	870	177.057	306.625	85.459	122.655
436	436	872	177.358	308.188	85.55	123.36
437	437	874	176.912	308.341	85.376	123.192
438	438	876	178.036	311.029	85.609	123.405
439	439	878	178.321	308.765	85.713	123.182
440	440	880	178.775	309.666	85.769	124.328
441	441	882	177.5	312.232	86.925	124.623
442	442	884	187.796	327.254	87.055	125.226
443	443	886	188.223	325.629	87.039	124.885
444	444	888	187.867	326.313	87.2	125.889
445	445	890	187.383	329.622	87.055	125.316
446	446	892	189.695	328.825	87.326	125.514
447	447	894	189.094	329.001	87.518	126.192
448	448	896	189.042	328.801	87.591	126.309
449	449	898	189.559	332.834	87.369	125.981
450	450	900	190.461	330.561	87.775	126.108
451	451	902	190.282	332.341	88.869	127.928
452	452	904	190.63	331.496	88.857	127.648
453	453	906	190.865	335.269	88.791	127.9
454	454	908	191.585	333.093	89.14	127.574
455	455	910	191.981	333.703	89.143	128.839
456	456	912	190.837	335.929	89.292	127.965
457	457	914	192.751	336.699	89.251	128.609
458	458	916	192.986	335.865	89.479	128.599
459	459	918	192.555	335.557	89.671	129.21
460	460	920	192.366	339.319	89.338	128.692
461	461	922	194.425	338.16	90.727	130.017
462	462	924	193.95	338.741	90.774	130.612
463	463	926	194.093	338.743	90.894	130.405
464	464	928	194.566	342.331	90.838	130.726
465	465	930	194.999	339.799	91.116	130.408
466	466	932	195.301	340.457	91.191	131.711
467	467	934	194.531	343.273	91.137	130.912
468	468	936	196.61	343.066	91.279	131.109
469	469	938	196.321	343.288	91.525	131.734
470	470	940	196.002	342.14	91.41	131.825
471	471	942	197.021	347.886	92.354	132.727
472	472	944	197.369	344.192	92.833	132.706
473	473	946	197.798	345.193	92.775	133.478
474	474	948	196.887	347.567	92.873	133.125
475	475	950	198.539	348.469	92.911	133.611
476	476	952	198.656	347.186	93.083	133.573
477	477	954	198.365	346.905	93.162	134.003
478	478	956	198.887	351.613	92.936	133.741
479	479	958	199.962	348.922	93.456	133.817
480	480	960	200.013	349.93	93.426	134.608
481	481	962	198.917	351.903	94.507	135.262
482	482	964	200.871	352.396	94.523	135.695
483	483	966	201.001	351.782	94.684	135.762
484	484	968	200.537	351.19	94.798	136.068
485	485	970	210.45	371.593	94.504	135.955
486	486	972	211.161	368.989	95.078	135.885
487	487	974	211.612	369.783	94.938	136.889
488	488	976	210.174	372.549	95.17	136.356
489	489	978	212.525	372.135	95.116	136.593
490	490	980	212.088	372.706	95.411	137.174
491	491	982	212.122	371.296	96.311	138.017
492	492	984	212.835	377.094	96.213	138.158
493	493	986	213.256	373.573	96.685	138.014
494	494	988	213.56	374.038	96.676	139.152
495	495	990	212.658	377.317	96.587	138.479
496	496	992	215.036	376.623	96.934	138.617
497	497	994	214.394	377.336	97.007	139.187
498	498	996	214.351	377.195	96.874	139.059
499	499	998	215.383	380.254	97.145	139.513
500	500	1000	215.988	378.424	97.129	139.34
501	501	1002	215.218	378.145	98.279	140.954
502	502	1004	216.209	383.18	98.046	140.574
503	503	1006	216.743	380.105	98.595	140.623
504	504	1008	217.01	381.096	98.609	141.636
505	505	1010	215.618	383.783	98.523	141.136
506	506	1012	218.47	383.175	98.698	141.186
507	507	1014	217.911	383.842	98.858	141.859
508	508	1016	217.665	383.808	98.825	141.725
509	509	1018	218.679	386.688	99.025	142.015
510	510	1020	219.22	385.301	99.064	142.057
511	511	1022	218.546	384.341	100.157	143.424
512	512	1024	220.188	389.901	100.057	143.279
513	513	1026	219.79	387.361	100.475	143.186
514	514	1028	220.089	387.081	100.509	144.345
515	515	1030	219.682	390.754	100.259	143.785
516	516	1032	221.649	389.372	100.679	143.729
517	517	1034	221.755	390.158	100.678	144.645
518	518	1036	220.471	392.658	100.689	144.256
519	519	1038	222.61	392.235	100.692	144.48
520	520	1040	222.162	392.01	101.114	144.995
521	521	1042	222.24	392.96	101.858	145.701
522	522	1044	223.031	395.441	102.224	146.094
523	523	1046	223.507	393.831	102.239	146.047
524	524	1048	223.44	393.27	102.274	146.463
525	525	1050	223.912	399.009	102.248	146.321
526	526	1052	224.793	395.352	102.577	146.361
527	527	1054	224.243	396.23	102.728	147.401
528	528	1056	224.492	400.027	102.24	146.89
529	529	1058	225.745	397.408	102.922	146.685
530	530	1060	235.246	415.236	102.975	147.815
531	531	1062	234.715	417.821	103.728	148.356
532	532	1064	236.616	417.012	104.071	148.325
533	533	1066	236.974	417.358	104.118	149.256
534	534	1068	235.224	420.187	104.13	148.771
535	535	1070	238.236	419.63	104.277	149.048
536	536	1072	237.634	419.87	104.469	149.496
537	537	1074	236.894	420.698	104.419	149.279
538	538	1076	238.526	422.302	104.455	149.43
539	539	1078	238.476	421.942	104.736	150.055
540	540	1080	238.534	422.974	104.677	149.787
541	541	1082	239.623	425.304	105.801	150.887
542	542	1084	239.441	423.434	105.986	151.299
543	543	1086	239.854	424.524	105.923	151.35
544	544	1088	240.149	428.057	106.122	151.648
545	545	1090	240.965	425.321	106.17	151.62
546	546	1092	240.734	425.966	106.289	151.839
547	547	1094	241.109	430.692	106.258	151.921
548	548	1096	241.99	427.565	106.527	152.097
549	549	1098	241.915	427.205	106.474	152.61
550	550	1100	242.218	432.986	106.492	152.415
551	551	1102	243.398	429.648	107.801	153.569
552	552	1104	242.306	429.151	107.736	154.106
553	553	1106	243.881	435.324	107.683	153.812
554	554	1108	244.087	431.436	108.039	153.952
555	555	1110	243.468	431.635	108.01	154.589
556	556	1112	244.99	437.227	107.894	154.317
557	557	1114	245.098	433.541	108.344	154.316
558	558	1116	244.514	433.776	108.367	155.006
559	559	1118	245.986	439.33	108.134	154.752
560	560	1120	246.233	435.782	108.65	154.783
561	561	1122	245.477	435.955	109.653	156.568
562	562	1124	247.003	441.358	109.404	156.298
563	563	1126	247.361	437.837	109.93	156.264
564	564	1128	246.566	437.964	109.879	157.024
565	565	1130	247.994	443.695	109.753	156.77
566	566	1132	248.395	440.033	110.096	156.928
567	567	1134	247.884	439.86	110.043	157.471
568	568	1136	248.592	445.8	110.066	157.098
569	569	1138	249.396	442.217	110.368	157.409
570	570	1140	249.252	441.996	110.385	157.834
571	571	1142	249.71	447.756	111.341	158.594
572	572	1144	250.536	443.693	111.565	158.982
573	573	1146	250.375	444.744	111.646	159.057
574	574	1148	250.601	448.574	111.694	159.399
575	575	1150	251.424	446.417	111.802	159.404
576	576	1152	251.064	447.382	111.765	159.448
577	577	1154	262.465	468.345	112.005	159.662
578	578	1156	262.522	466.42	112.177	159.961
579	579	1158	262.413	468.29	112.06	159.812
580	580	1160	263.815	469.315	112.168	160.122
581	581	1162	264.082	469.502	113.397	161.482
582	582	1164	262.947	470.752	113.394	161.365
583	583	1166	265.17	470.925	113.402	161.528
584	584	1168	265.373	470.712	113.585	162.05
585	585	1170	263.525	473.947	113.537	161.989
586	586	1172	266.538	472.837	113.774	161.803
587	587	1174	266.223	473.48	113.94	162.814
588	588	1176	265.618	476.3	113.702	162.136
589	589	1178	267.418	474.965	114.096	162.125
590	590	1180	266.793	474.897	114.291	163.476
591	591	1182	267.7	479.462	114.891	163.589
592	592	1184	267.817	476.438	115.41	163.914
593	593	1186	267.72	476.433	115.32	164.653
594	594	1188	268.535	482.545	115.326	164.169
595	595	1190	269.15	478.332	115.602	164.535
596	596	1192	268.688	479.83	115.572	164.647
597	597	1194	269.94	482.355	115.69	164.668
598	598	1196	269.908	481.535	115.882	165.142
599	599	1198	269.562	482.85	115.83	164.957
600	600	1200	271.327	483.507	115.876	165.247
601	601	1202	271.678	482.78	117.075	166.858
602	602	1204	270.053	486.062	117.074	166.413
603	603	1206	272.902	485.043	117.326	166.366
604	604	1208	271.947	485.072	117.428	167.469
605	605	1210	272.36	489.59	117.136	166.814
606	606	1212	273.303	486.767	117.654	166.992
607	607	1214	272.925	486.368	117.651	167.706
608	608	1216	273.335	492.892	117.614	167.462
609	609	1218	274.275	488.5	117.756	167.713
610	610	1220	273.967	490.775	117.842	167.654
611	611	1222	275.238	491.858	118.804	168.838
612	612	1224	275.805	490.99	119.086	169.294
613	613	1226	273.93	493.97	119.002	169.277
614	614	1228	276.945	493.07	119.236	169.119
615	615	1230	276.238	493.25	119.427	170.18
616	616	1232	276.658	497.678	119.09	169.463
617	617	1234	277.21	494.707	119.613	169.743
618	618	1236	276.808	494.59	119.501	170.246
619	619	1238	277.377	499.755	119.512	170.296
620	620	1240	278.365	496.8	119.768	170.527
621	621	1242	277.88	499.08	120.765	171.382
622	622	1244	279.365	498.7	120.896	171.398
623	623	1246	279.35	499.228	121.022	172.327
624	624	1248	278.863	502.16	120.759	171.764
625	625	1250	280.52	500.85	121.267	171.864
626	626	1252	290.792	519.225	121.208	172.674
627	627	1254	291.494	525.97	121.303	172.355
628	628	1256	292.451	521.573	121.446	172.618
629	629	1258	291.858	523.939	121.454	172.674
630	630	1260	293.428	524.878	121.6	172.814
631	631	1262	293.722	524.373	122.652	174.499
632	632	1264	292.425	527.54	122.61	173.886
633	633	1266	294.772	526.383	122.933	174.089
634	634	1268	293.904	525.639	122.916	175.041
635	635	1270	294.58	531.778	123.011	174.576
636	636	1272	295.266	527.553	123.137	174.853
637	637	1274	294.726	530.462	123.134	174.756
638	638	1276	296.826	530.075	123.207	174.914
639	639	1278	296.325	530.613	123.434	175.73
640	640	1280	296.377	534.459	123.243	175.31
641	641	1282	297.456	532.035	124.717	176.329
642	642	1284	296.845	532.249	124.575	176.829
643	643	1286	298.191	535.701	124.626	176.627
644	644	1288	298.009	534.49	124.899	177.306
645	645	1290	297.448	536.481	124.719	177.152
646	646	1292	300.03	536.526	125.058	176.96
647	647	1294	298.727	535.384	125.101	178.244
648	648	1296	299.712	541.086	125.059	177.433
649	649	1298	300.225	537.397	125.368	177.843
650	650	1300	299.663	539.508	125.315	177.813
651	651	1302	301.652	539.687	126.373	178.897
652	652	1304	301.145	539.796	126.576	179.726
653	653	1306	301.777	544.058	126.298	179.229
654	654	1308	301.928	541.913	126.843	179.492
655	655	1310	301.753	542.659	126.619	179.801
656	656	1312	303.397	544.827	126.836	179.677
657	657	1314	303.597	543.891	126.975	180.37
658	658	1316	302.44	547.165	126.79	180.022
659	659	1318	304.59	545.548	127.347	180.23
660	660	1320	304.109	546.112	127.2	180.756
661	661	1322	305.04	549.533	128.168	181.417
662	662	1324	305.36	547.724	128.412	182.146
663	663	1326	303.807	550.495	128.291	181.792
664	664	1328	306.927	549.983	128.557	181.694
665	665	1330	306.207	548.673	128.74	182.667
666	666	1332	306.644	554.726	128.615	182.281
667	667	1334	307.455	551.486	128.879	182.617
668	668	1336	306.095	553.465	128.668	182.835
669	669	1338	308.547	553.662	129.029	182.458
670	670	1340	307.889	552.136	129.049	183.649
671	671	1342	308.456	558.256	130.088	183.969
672	672	1344	309.286	554.902	130.267	184.388
673	673	1346	308.178	557.326	130.076	184.449
674	674	1348	310.588	557.601	130.519	184.145
675	675	1350	309.715	555.833	130.481	185.408
676	676	1352	310.19	562	130.439	184.739
677	677	1354	322.925	579.288	130.659	185.173
678	678	1356	321.532	582.152	130.608	185.145
679	679	1358	324.651	581.926	130.845	184.989
680	680	1360	323.368	581.129	130.974	185.907
681	681	1362	324.202	585.819	131.845	186.386
682	682	1364	324.942	582.981	132.13	187.077
683	683	1366	324.014	586.929	131.914	186.836
684	684	1368	326.117	585.625	132.435	186.985
685	685	1370	324.859	586.41	132.165	187.38
686	686	1372	326.543	588.786	132.351	187.295
687	687	1374	326.511	587.207	132.597	187.955
688	688	1376	327.075	591.486	132.398	187.491
689	689	1378	327.089	588.983	132.799	187.93
690	690	1380	326.835	591.135	132.684	187.947
691	691	1382	328.741	591.119	133.846	188.941
692	692	1384	328.782	591.052	134.088	189.914
693	693	1386	328.522	596.036	133.788	189.102
694	694	1388	329.773	592.215	134.185	189.837
695	695	1390	328.514	595.007	134.045	189.652
696	696	1392	331.682	595.318	134.287	189.548
697	697	1394	330.299	594.054	134.403	190.586
698	698	1396	330.936	599.503	134.292	189.971
699	699	1398	331.59	595.976	134.547	190.672
700	700	1400	330.372	600.664	134.412	190.531
701	701	1402	332.829	598.412	135.904	191.499
702	702	1404	331.808	599.551	135.781	191.831
703	703	1406	333.288	600.264	135.895	191.711
704	704	1408	333.088	600.477	136.103	192.571
705	705	1410	333.215	605.559	135.731	191.945
706	706	1412	334.39	601.698	136.141	192.448
707	707	1414	333.312	603.814	136.072	192.657
708	708	1416	335.934	604.622	136.351	192.339
709	709	1418	335.24	604.147	136.376	193.293
710	710	1420	335.688	608.029	136.36	192.848
711	711	1422	336.104	605.783	137.608	194.438
712	712	1424	336.317	609.962	137.379	194.24
713	713	1426	336.736	607.27	137.883	194.397
714	714	1428	336.19	609.441	137.659	194.582
715	715	1430	338.942	610.351	137.943	194.401
716	716	1432	337.457	609.023	138.054	195.367
717	717	1434	338.394	614.191	137.944	194.841
718	718	1436	339.204	611.118	138.216	195.642
719	719	1438	338.801	615.287	138.027	195.193
720	720	1440	339.304	612.857	138.48	195.578
721	721	1442	339.036	615.452	139.257	196.507
722	722	1444	341.634	615.109	139.524	196.323
723	723	1446	340.278	614.561	139.619	197.524
724	724	1448	341.283	619.48	139.568	196.911
725	725	1450	341.655	616.423	139.881	197.591
726	726	1452	341.75	621.04	139.609	197.339
727	727	1454	342.598	617.992	140.109	197.537
728	728	1456	341.65	620.554	139.846	197.69
729	729	1458	344.328	620.854	140.162	197.539
730	730	1460	355.835	642.706	140.109	198.29
731	731	1462	356.409	646.212	141.202	198.957
732	732	1464	357.045	643.723	141.402	199.779
733	733	1466	356.913	649.821	141.228	199.218
734	734	1468	358.576	645.54	141.58	199.722
735	735	1470	357.3	648.903	141.357	199.69
736	736	1472	359.05	648.388	141.857	199.796
737	737	1474	357.944	649.401	141.739	199.916
738	738	1476	360.237	650.227	141.852	199.867
739	739	1478	359.425	649.107	141.882	200.895
740	740	1480	360.486	655.007	141.917	200.005
741	741	1482	360.657	651.437	143.158	202.178
742	742	1484	360.676	656.435	142.919	201.523
743	743	1486	361.365	652.999	143.301	201.956
744	744	1488	360.889	656.054	143.221	201.923
745	745	1490	363.328	655.911	143.463	201.988
746	746	1492	361.584	657.241	143.479	202.457
747	747	1494	363.675	657.686	143.511	202.4
748	748	1496	362.964	656.379	143.702	203.133
749	749	1498	364.277	662.231	143.602	202.333
750	750	1500	364.35	658.543	144.025	203.275
751	751	1502	364.535	663.729	144.775	203.958
752	752	1504	365.086	660.22	145.099	204.262
753	753	1506	364.47	663.032	144.999	204.445
754	754	1508	367.072	663.006	145.29	204.487
755	755	1510	365.24	664.014	145.173	204.785
756	756	1512	367.682	665.006	145.311	204.592
757	757	1514	366.859	663.79	145.434	205.328
758	758	1516	367.858	668.758	145.418	204.981
759	759	1518	367.878	665.266	145.859	205.683
760	760	1520	367.934	670.902	145.597	205.215
761	761	1522	369.594	666.803	146.742	206.609
762	762	1524	369.051	671.98	146.669	206.675
763	763	1526	369.186	669.306	147.129	206.88
764	764	1528	369.004	672.137	146.847	207.085
765	765	1530	371.874	672.179	147.274	206.918
766	766	1532	369.527	672.851	147.122	207.281
767	767	1534	372.26	673.47	147.323	207.112
768	768	1536	371.468	673.24	147.303	207.999
769	769	1538	372.12	677.502	147.336	207.446
770	770	1540	372.4	674.682	147.688	208.373
771	771	1542	372.775	679.728	148.337	208.694
772	772	1544	374.077	675.976	148.725	209.5
773	773	1546	372.938	681.162	148.824	209.166
774	774	1548	374.388	678.681	148.915	209.507
775	775	1550	373.943	680.736	148.702	209.642
776	776	1552	375.491	680.333	149.325	209.72
777	777	1554	373.786	682.458	148.948	210.018
778	778	1556	377.367	682.01	149.313	209.83
779	779	1558	375.099	683.617	149.252	210.211
780	780	1560	377.387	683.962	149.372	210.176
781	781	1562	376.824	683.609	150.409	211.805
782	782	1564	377.16	687.016	150.507	211.289
783	783	1566	377.485	684.841	150.657	212.401
784	784	1568	378.599	689.886	150.574	211.388
785	785	1570	392.065	710.01	150.976	212.538
786	786	1572	391.854	715.865	150.769	212.061
787	787	1574	393.594	710.622	150.984	212.434
788	788	1576	392.759	716.851	150.882	212.389
789	789	1578	393.6	713.977	151.29	212.782
790	790	1580	393.661	716.822	150.983	212.857
791	791	1582	394.82	716.457	152.536	213.935
792	792	1584	393.701	718.081	152.203	214.148
793	793	1586	396.703	718.695	152.571	214.022
794	794	1588	394.371	719.47	152.46	214.527
795	795	1590	397.001	720.404	152.555	214.093
796	796	1592	395.827	720.424	152.697	215.007
797	797	1594	397.755	722.665	152.789	214.482
798	798	1596	397.254	721.671	152.85	215.455
799	799	1598	397.865	724.571	153.03	214.771
800	800	1600	397.845	722.045	152.986	215.796
801	801	1602	399.086	728.152	154.085	216.058
802	802	1604	399.118	724.249	154.419	216.997
803	803	1606	399.91	729.043	154.109	216.303
804	804	1608	399.643	725.577	154.48	217.288
805	805	1610	400.226	731.725	154.457	216.715
806	806	1612	401.795	727.192	154.449	217.252
807	807	1614	400.174	733.036	154.553	217.016
808	808	1616	402.508	728.515	154.795	217.526
809	809	1618	401.56	734.178	154.686	217.45
810	810	1620	402.877	731.432	155.046	217.644
811	811	1622	402.262	734.556	155.706	218.864
812	812	1624	403.257	733.03	156.235	218.948
813	813	1626	403.448	735.823	155.936	219.034
814	814	1628	404.527	735.359	156.4	219.354
815	815	1630	403.506	737.4	156.188	219.379
816	816	1632	406.191	737.67	156.506	219.618
817	817	1634	404.367	739.094	156.32	219.833
818	818	1636	407.215	739.535	156.751	219.687
819	819	1638	404.953	740.495	156.487	220.073
820	820	1640	408.314	740.585	156.809	219.899
821	821	1642	405.812	742.6	157.674	221.406
822	822	1644	409.109	742.548	157.851	221.155
823	823	1646	406.789	743.659	157.951	221.795
824	824	1648	409.553	744.862	157.892	221.441
825	825	1650	408.079	745.114	158.136	222.085
826	826	1652	410.121	746.344	158.221	221.652
827	827	1654	408.946	746.353	158.269	222.597
828	828	1656	411.205	748.067	158.392	221.925
829	829	1658	409.622	748.026	158.456	222.844
830	830	1660	411.844	750.398	158.634	222.166
831	831	1662	410.695	749.476	159.507	224.142
832	832	1664	412.563	751.924	159.756	223.473
833	833	1666	411.635	751.358	159.611	224.437
834	834	1668	413.482	753.472	159.839	223.764
835	835	1670	412.789	752.631	159.967	224.64
836	836	1672	414.074	755.172	160.047	224.027
837	837	1674	413.804	754.548	160.058	225.027
838	838	1676	414.662	757.033	160.183	224.408
839	839	1678	414.738	755.757	160.264	225.23
840	840	1680	415.338	758.649	160.365	224.666
841	841	1682	415.205	757.457	161.355	226.511
842	842	1684	430.512	785.253	161.505	225.919
843	843	1686	430.161	784.71	161.62	226.93
844	844	1688	431.649	786.849	161.74	226.124
845	845	1690	430.977	786.195	161.726	227.05
846	846	1692	432.669	788.436	161.844	226.539
847	847	1694	431.532	788.655	161.884	227.46
848	848	1696	433.8	790.788	162.079	226.745
849	849	1698	432.408	789.735	162.229	227.771
850	850	1700	434.619	792.105	162.175	227.148
851	851	1702	433.35	792.336	163.26	228.893
852	852	1704	435.261	793.683	163.32	228.377
853	853	1706	433.932	793.113	163.54	229.235
854	854	1708	436.797	795.003	163.512	228.741
855	855	1710	434.685	796.452	163.595	229.443
856	856	1712	437.61	796.626	163.717	229.07
857	857	1714	435.459	797.895	163.668	229.741
858	858	1716	438.75	798.522	163.958	229.53
859	859	1718	435.999	799.164	163.901	229.802
860	860	1720	439.584	799.995	164.172	229.899
861	861	1722	437.19	800.877	164.955	231.113
862	862	1724	440.439	801.957	165.295	231.122
863	863	1726	438.603	803.271	165.027	231.244
864	864	1728	440.454	802.662	165.566	231.462
865	865	1730	439.959	805.62	165.074	231.66
866	866	1732	440.859	804.537	165.8	231.666
867	867	1734	441.492	806.709	165.35	231.837
868	868	1736	441.69	805.383	165.84	232.027
869	869	1738	441.384	809.898	165.666	232.054
870	870	1740	443.559	806.235	165.879	232.459
871	871	1742	441.684	811.941	166.919	233.301
872	872	1744	443.961	807.129	167.11	233.6
873	873	1746	443.664	813.597	166.915	233.456
874	874	1748	444.342	809.322	167.329	234.165
875	875	1750	444.744	815.208	166.977	233.671
876	876	1752	444.561	811.44	167.478	234.527
877	877	1754	446.013	816.897	167.33	233.757
878	878	1756	445.899	813.603	167.556	234.69
879	879	1758	446.79	818.508	167.504	234.25
880	880	1760	446.337	816.72	167.653	235.045
881	881	1762	448.2	819.162	168.741	235.328
882	882	1764	446.973	818.985	168.869	236.338
883	883	1766	449.115	820.284	168.957	235.922
884	884	1768	446.862	821.217	168.884	236.554
885	885	1770	450.672	821.322	169.134	236.258
886	886	1772	448.602	823.338	168.921	236.669
887	887	1774	450.75	822.351	169.447	236.75
888	888	1776	450.777	825.876	169.131	236.864
889	889	1778	450.912	822.861	169.541	237.069
890	890	1780	450.336	828.429	169.364	236.89
891	891	1782	452.325	824.169	170.691	238.491
892	892	1784	451.998	829.833	170.453	238.097
893	893	1786	452.583	825.678	170.914	238.915
894	894	1788	453.117	831.498	170.573	238.246
895	895	1790	453.303	827.247	171.014	239.067
896	896	1792	453.954	833.13	170.983	238.492
897	897	1794	453.654	831.408	171.041	239.476
898	898	1796	455.388	833.76	171.074	238.896
899	899	1798	454.239	833.406	171.186	239.712
900	900	1800	456.873	834.576	171.441	239.456
901	901	1802	469.811	862.256	172.275	240.719
902	902	1804	472.238	861.936	172.611	240.801
903	903	1806	472.359	865.002	172.341	241.022
904	904	1808	472.753	862.724	172.738	241.304
905	905	1810	472.214	868.657	172.692	241.212
906	906	1812	473.618	863.229	172.952	241.537
907	907	1814	473.621	869.869	172.664	241.142
908	908	1816	474.164	865.473	173.012	242.073
909	909	1818	474.883	871.686	173.068	241.406
910	910	1820	474.508	870.105	173.086	242.317
911	911	1822	476.6	871.314	174.181	242.647
912	912	1824	474.3	872.951	174.214	243.393
913	913	1826	478.262	872.29	174.442	243.305
914	914	1828	475.875	874.746	174.158	243.606
915	915	1830	478.572	873.062	174.735	243.346
916	916	1832	477.028	877.346	174.399	243.756
917	917	1834	478.919	873.397	174.758	244.276
918	918	1836	478.423	878.893	174.613	243.661
919	919	1838	478.916	875.335	174.924	244.452
920	920	1840	480.205	881.438	174.857	243.955
921	921	1842	479.489	879.43	176.079	245.741
922	922	1844	481.672	881.401	176.011	245.396
923	923	1846	479.418	882.108	176.095	245.962
924	924	1848	482.592	882.337	176.386	245.835
925	925	1850	482.087	884.222	176.16	246.072
926	926	1852	482.769	881.311	176.483	246.337
927	927	1854	481.7	887.806	176.52	246.159
928	928	1856	483.333	882.871	176.72	246.73
929	929	1858	483.665	888.138	176.477	246.111
930	930	1860	483.671	887.161	176.667	247.145
931	931	1862	485.103	889.908	177.791	247.41
932	932	1864	483.709	889.006	177.824	248.454
933	933	1866	486.784	890.212	178.118	248.126
934	934	1868	485.689	892.385	177.93	248.284
935	935	1870	486.855	889.784	178.276	248.409
936	936	1872	485.968	895.407	178.144	248.524
937	937	1874	487.667	890.993	178.456	248.99
938	938	1876	488.262	896.492	178.271	248.326
939	939	1878	487.503	895.249	178.53	249.38
940	940	1880	489.837	897.081	178.669	248.825
941	941	1882	487.286	898.417	179.58	250.573
942	942	1884	490.866	898.172	179.921	250.318
943	943	1886	489.974	900.972	179.611	250.614
944	944	1888	490.932	897.546	180.084	250.987
945	945	1890	490.808	902.863	179.842	250.396
946	946	1892	491.381	899.208	180.263	251.384
947	947	1894	492.113	905.197	180.112	250.579
948	948	1896	491.347	904.834	180.213	251.613
949	949	1898	493.839	903.997	180.287	251.359
950	950	1900	492.875	906.747	180.184	251.492
951	951	1902	494.534	904.248	181.659	252.575
952	952	1904	493.371	909.924	181.457	252.545
953	953	1906	494.193	904.933	181.67	253.123
954	954	1908	495.358	910.814	181.629	252.574
955	955	1910	494.868	910.222	181.736	253.421
956	956	1912	497.135	911.378	181.877	253.36
957	957	1914	495.774	912.209	181.662	253.629
958	958	1916	497.854	910.879	182.274	253.745
959	959	1918	496.167	915.222	182.194	253.569
960	960	1920	497.854	911.109	182.305	254.179
961	961	1922	498.616	916.53	183.176	254.52
962	962	1924	513.568	944.451	183.281	255.375
963	963	1926	515.901	945.658	183.497	255.265
964	964	1928	514.41	947.008	183.203	255.627
965	965	1930	517.315	945.03	183.749	255.603
966	966	1932	515.702	950.701	183.621	255.597
967	967	1934	516.41	944.944	183.86	256.195
968	968	1936	517.856	952.768	183.772	255.576
969	969	1938	516.454	951.382	183.956	256.566
970	970	1940	519.507	951.92	184.089	256.312
971	971	1942	518.413	953.651	184.765	257.346
972	972	1944	519.184	951.638	185.431	257.838
973	973	1946	519.222	956.554	185.101	257.332
974	974	1948	520.093	953.686	185.328	258.095
975	975	1950	520.531	958	185.399	257.493
976	976	1952	519.802	957.706	185.381	258.609
977	977	1954	522.47	958.419	185.726	258.066
978	978	1956	521.568	960.854	185.552	258.469
979	979	1958	522.698	956.448	185.885	258.738
980	980	1960	522.918	962.483	185.587	258.183
981	981	1962	522.682	962.224	186.923	260.063
982	982	1964	524.787	963.091	186.899	260.037
983	983	1966	524.63	965.61	186.943	260.05
984	984	1968	524.909	961.677	187.348	260.411
985	985	1970	524.922	967.136	187.114	259.977
986	986	1972	525.638	964.435	187.293	260.697
987	987	1974	526.458	969.242	187.471	260.381
988	988	1976	525.37	968.954	187.298	261.038
989	989	1978	528.419	967.846	187.707	261.001
990	990	1980	527.046	971.958	187.534	260.838
991	991	1982	527.933	966.717	188.721	262.332
992	992	1984	529.075	974.669	188.808	261.623
993	993	1986	527.04	972.838	188.737	262.84
994	994	1988	530.899	973.389	189.107	262.445
995	995	1990	529.686	976.054	188.936	262.887
996	996	1992	530.083	971.962	189.353	263.089
997	997	1994	531.414	978.099	188.993	262.419
998	998	1996	530.25	977.779	189.214	263.336
999	999	1998	532.858	978.467	189.44	263.34
1000	1000	2000	532.054	981.126	189.263	263.428

## Sheet: Actual 837 TSVs distribution
Concurrent block number after partioning	x-axis	y-axis	TSV (ID number)
1	158.08	307.648	TSVS7
1	150.176	275.88	TSVS9
1	123.576	277.552	TSVS15
1	192.888	327.712	TSVS89
1	119.168	279.224	TSVS93
1	143.944	295.944	TSVS94
1	122.208	297.616	TSVS121
1	113.696	292.6	TSVS136
1	112.632	232.408	TSVS151
1	155.192	317.68	TSVS209
1	180.272	310.992	TSVS229
1	120.08	242.44	TSVS250
1	136.952	244.112	TSVS302
1	196.688	329.384	TSVS303
1	151.544	260.832	TSVS310
1	147.896	262.504	TSVS312
1	139.08	270.864	TSVS313
1	165.832	317.68	TSVS323
1	161.576	316.008	TSVS324
1	150.632	297.616	TSVS328
1	140.448	297.616	TSVS329
1	117.192	287.584	TSVS330
1	151.24	287.584	TSVS331
1	145.768	287.584	TSVS338
1	157.016	299.288	TSVS339
1	113.696	319.352	TSVS387
1	101.688	264.176	TSVS514
1	156.56	329.384	TSVS531
1	156.864	337.744	TSVS538
1	148.504	327.712	TSVS545
1	142.728	272.536	TSVS585
1	133.304	322.696	TSVS605
1	117.648	317.68	TSVS606
1	119.32	322.696	TSVS607
1	114.608	312.664	TSVS612
1	111.112	310.992	TSVS613
1	142.424	322.696	TSVS616
1	132.848	312.664	TSVS617
1	136.344	316.008	TSVS618
1	138.928	321.024	TSVS619
1	121.144	314.336	TSVS620
1	126.008	307.648	TSVS621
1	120.536	302.632	TSVS622
1	142.88	314.336	TSVS628
1	127.224	300.96	TSVS629
1	145.92	319.352	TSVS630
1	129.504	305.976	TSVS631
1	138.624	310.992	TSVS632
1	178.752	300.96	TSVS643
1	180.272	294.272	TSVS644
1	178.904	305.976	TSVS645
1	155.192	277.552	TSVS648
1	148.656	332.728	TSVS684
1	144.856	329.384	TSVS686
1	152.152	334.4	TSVS688
1	160.36	336.072	TSVS691
1	153.064	329.384	TSVS692
1	163.856	336.072	TSVS693
1	154.432	322.696	TSVS718
1	104.728	285.912	TSVS723
1	135.888	295.944	TSVS724
1	176.624	282.568	TSVS727
1	184.072	316.008	TSVS741
1	167.352	322.696	TSVS744
1	131.176	274.208	TSVS745
1	149.568	322.696	TSVS747
1	154.584	310.992	TSVS748
1	149.416	317.68	TSVS750
1	135.128	307.648	TSVS751
1	206.264	299.288	TSVS768
1	129.2	249.128	TSVS770
1	136.344	287.584	TSVS772
1	138.928	326.04	TSVS781
1	189.392	324.368	TSVS783
1	182.4	302.632	TSVS784
1	242.896	285.912	TSVS787
1	140.6	277.552	TSVS789
1	143.184	282.568	TSVS790
1	107.616	312.664	TSVS804
1	103.968	310.992	TSVS819
1	98.192	264.176	TSVS831
1	110.048	257.488	TSVS832
1	118.408	247.456	TSVS833
2	105.944	257.488	TSVS834
2	262.2	188.936	TSVS2
2	271.928	262.504	TSVS3
2	255.208	183.92	TSVS4
2	314.64	143.792	TSVS6
2	396.416	86.944	TSVS11
2	396.416	65.208	TSVS16
2	272.384	118.712	TSVS20
2	293.968	35.112	TSVS25
2	365.408	83.6	TSVS28
2	208.848	153.824	TSVS29
2	263.72	229.064	TSVS30
2	224.048	5.016	TSVS31
2	375.592	132.088	TSVS33
2	310.384	78.584	TSVS38
2	371.488	128.744	TSVS40
2	390.336	85.272	TSVS43
2	259.92	168.872	TSVS44
2	258.704	185.592	TSVS52
2	248.368	58.52	TSVS57
2	243.504	88.616	TSVS60
2	205.352	182.248	TSVS69
2	266.608	76.912	TSVS70
2	288.952	61.864	TSVS73
2	297.616	71.896	TSVS74
2	346.408	152.152	TSVS75
2	286.976	1.672	TSVS77
2	300.048	165.528	TSVS82
2	306.28	0	TSVS87
2	301.568	70.224	TSVS90
2	328.776	10.032	TSVS98
2	214.928	25.08	TSVS103
2	321.632	28.424	TSVS104
2	265.848	103.664	TSVS106
2	327.104	45.144	TSVS107
2	260.68	235.752	TSVS108
2	292.448	51.832	TSVS111
2	296.856	58.52	TSVS112
2	370.12	85.272	TSVS113
2	358.872	71.896	TSVS114
2	382.28	132.088	TSVS115
2	252.016	20.064	TSVS116
2	303.088	98.648	TSVS117
2	365.104	55.176	TSVS119
2	301.872	160.512	TSVS120
2	268.128	117.04	TSVS123
2	270.256	108.68	TSVS127
2	185.288	225.72	TSVS137
2	396.112	81.928	TSVS139
2	396.416	71.896	TSVS144
2	259.92	230.736	TSVS146
2	372.096	160.512	TSVS153
2	286.368	48.488	TSVS156
2	233.624	50.16	TSVS157
2	243.96	35.112	TSVS158
2	300.96	187.264	TSVS161
2	256.424	198.968	TSVS166
2	303.696	180.576	TSVS168
2	301.872	103.664	TSVS171
2	350.056	150.48	TSVS172
2	239.096	287.584	TSVS184
2	307.344	60.192	TSVS185
2	205.504	209	TSVS187
2	210.216	209	TSVS190
2	219.792	200.64	TSVS193
2	359.784	78.584	TSVS198
2	286.368	209	TSVS201
2	233.32	225.72	TSVS202
2	314.792	0	TSVS205
2	294.88	1.672	TSVS215
2	212.04	18.392	TSVS226
2	324.824	16.72	TSVS231
2	324.216	21.736	TSVS232
2	359.784	83.6	TSVS234
2	285	11.704	TSVS235
2	331.512	18.392	TSVS239
2	368.752	50.16	TSVS240
2	376.048	6.688	TSVS242
2	305.672	86.944	TSVS243
2	332.272	13.376	TSVS244
2	290.472	5.016	TSVS247
2	315.096	46.816	TSVS251
2	323.912	40.128	TSVS255
2	221.92	98.648	TSVS576
3	319.352	282.568	TSVS5
3	396.416	285.912	TSVS17
3	387.752	386.232	TSVS18
3	343.976	280.896	TSVS19
3	396.416	193.952	TSVS36
3	311.296	264.176	TSVS39
3	395.048	198.968	TSVS45
3	396.416	219.032	TSVS46
3	326.04	279.224	TSVS47
3	396.416	203.984	TSVS48
3	314.792	264.176	TSVS49
3	354.008	316.008	TSVS54
3	361.608	222.376	TSVS56
3	333.336	302.632	TSVS59
3	395.352	302.632	TSVS64
3	393.984	275.88	TSVS67
3	396.416	209	TSVS68
3	297.92	193.952	TSVS71
3	342.152	329.384	TSVS76
3	360.392	314.336	TSVS78
3	324.52	222.376	TSVS79
3	395.352	225.72	TSVS83
3	361.304	212.344	TSVS84
3	396.416	234.08	TSVS86
3	329.384	254.144	TSVS96
3	353.4	203.984	TSVS99
3	324.824	284.24	TSVS101
3	342.912	178.904	TSVS102
3	349.296	282.568	TSVS109
3	320.568	294.272	TSVS118
3	392.616	392.92	TSVS125
3	352.944	282.568	TSVS130
3	353.704	198.968	TSVS131
3	367.232	183.92	TSVS132
3	391.552	202.312	TSVS133
3	362.976	304.304	TSVS134
3	327.712	295.944	TSVS138
3	357.808	224.048	TSVS140
3	392.92	232.408	TSVS145
3	363.736	182.248	TSVS148
3	357.96	219.032	TSVS150
3	340.48	324.368	TSVS155
3	389.424	230.736	TSVS164
3	367.688	188.936	TSVS167
3	311.904	294.272	TSVS173
3	396.416	270.864	TSVS174
3	366.016	193.952	TSVS175
3	303.696	192.28	TSVS176
3	350.056	240.768	TSVS179
3	326.344	227.392	TSVS180
3	396.416	297.616	TSVS192
3	391.856	225.72	TSVS195
3	392.92	220.704	TSVS196
3	349.752	321.024	TSVS199
3	308.56	190.608	TSVS203
3	356.744	192.28	TSVS207
3	331.512	331.056	TSVS210
3	396.416	280.896	TSVS211
3	294.272	242.44	TSVS212
3	396.416	214.016	TSVS214
3	383.192	342.76	TSVS216
3	305.216	297.616	TSVS217
3	299.288	259.16	TSVS222
3	288.04	254.144	TSVS237
3	374.528	234.08	TSVS241
3	392.92	209	TSVS245
3	392.92	280.896	TSVS246
3	363.888	217.36	TSVS248
3	294.272	235.752	TSVS252
3	388.664	392.92	TSVS253
3	396.112	394.592	TSVS257
3	396.112	389.576	TSVS258
3	294.728	299.288	TSVS335
3	365.408	347.776	TSVS502
3	350.36	349.448	TSVS541
3	344.28	324.368	TSVS566
3	248.216	299.288	TSVS641
3	327.864	300.96	TSVS649
3	371.184	344.432	TSVS707
3	350.208	354.464	TSVS708
3	344.432	319.352	TSVS714
3	238.184	282.568	TSVS786
3	243.808	299.288	TSVS788
4	335.464	310.992	TSVS830
4	124.336	157.168	TSVS8
4	159.296	259.16	TSVS10
4	113.696	200.64	TSVS12
4	142.424	237.424	TSVS22
4	96.824	0	TSVS26
4	110.048	26.752	TSVS35
4	35.872	86.944	TSVS41
4	36.176	100.32	TSVS53
4	7.6	61.864	TSVS55
4	159.448	107.008	TSVS80
4	147.744	187.264	TSVS81
4	74.632	170.544	TSVS110
4	152.912	183.92	TSVS135
4	82.992	0	TSVS154
4	134.672	1.672	TSVS159
4	172.672	6.688	TSVS163
4	72.352	71.896	TSVS169
4	32.376	85.272	TSVS181
4	2.736	61.864	TSVS183
4	101.992	162.184	TSVS186
4	176.776	96.976	TSVS188
4	131.936	115.368	TSVS208
4	164.768	68.552	TSVS218
4	145.92	232.408	TSVS224
4	179.056	198.968	TSVS230
4	97.584	187.264	TSVS236
4	193.952	107.008	TSVS259
4	71.288	108.68	TSVS260
4	62.624	140.448	TSVS261
4	74.936	108.68	TSVS262
4	104.88	155.496	TSVS263
4	54.72	123.728	TSVS285
4	51.224	120.384	TSVS286
4	106.4	73.568	TSVS288
4	102.904	71.896	TSVS289
4	99.56	76.912	TSVS299
4	144.856	217.36	TSVS311
4	139.384	180.576	TSVS314
4	132.848	152.152	TSVS315
4	144.248	185.592	TSVS316
4	126.008	167.2	TSVS317
4	142.272	193.952	TSVS318
4	167.504	230.736	TSVS319
4	167.96	150.48	TSVS321
4	187.872	247.456	TSVS325
4	128.136	153.824	TSVS342
4	156.256	192.28	TSVS343
4	148.96	182.248	TSVS351
4	98.496	158.84	TSVS405
4	92.72	152.152	TSVS406
4	95	157.168	TSVS407
4	96.216	152.152	TSVS408
4	195.776	284.24	TSVS513
4	191.52	284.24	TSVS565
4	110.808	51.832	TSVS570
4	194.864	289.256	TSVS574
4	199.728	117.04	TSVS577
4	184.528	152.152	TSVS578
4	171.456	152.152	TSVS579
4	142.424	108.68	TSVS580
4	137.712	108.68	TSVS581
4	79.192	170.544	TSVS583
4	126.464	195.624	TSVS586
4	115.824	160.512	TSVS587
4	85.12	157.168	TSVS601
4	78.28	160.512	TSVS602
4	114.304	53.504	TSVS658
4	147.136	237.424	TSVS715
4	79.496	175.56	TSVS716
4	181.64	249.128	TSVS720
4	144.856	207.328	TSVS722
4	62.928	135.432	TSVS728
4	147.592	200.64	TSVS731
4	148.2	193.952	TSVS732
4	151.696	197.296	TSVS733
4	151.696	192.28	TSVS734
4	82.992	168.872	TSVS735
4	89.376	165.528	TSVS736
4	94.544	162.184	TSVS737
4	194.712	279.224	TSVS767
4	200.792	285.912	TSVS769
4	133.304	190.608	TSVS771
5	117.952	197.296	TSVS773
5	0	260.832	TSVS32
5	2.28	284.24	TSVS66
5	0.152	267.52	TSVS160
5	4.104	300.96	TSVS194
5	6.688	277.552	TSVS249
5	43.32	319.352	TSVS254
5	46.816	321.024	TSVS272
5	24.168	322.696	TSVS273
5	8.36	287.584	TSVS274
5	12.768	284.24	TSVS275
5	5.32	305.976	TSVS345
5	20.672	319.352	TSVS348
5	24.472	317.68	TSVS349
5	27.968	321.024	TSVS350
5	31.616	317.68	TSVS361
5	31.464	322.696	TSVS362
5	37.392	319.352	TSVS363
5	35.72	314.336	TSVS364
5	1.064	272.536	TSVS365
5	7.6	282.568	TSVS366
5	3.192	279.224	TSVS367
5	33.136	289.256	TSVS379
5	38	294.272	TSVS381
5	34.504	294.272	TSVS383
5	29.64	287.584	TSVS384
5	26.6	337.744	TSVS428
5	25.688	332.728	TSVS429
5	34.96	324.368	TSVS430
5	41.04	331.056	TSVS431
5	27.664	326.04	TSVS432
5	33.288	342.76	TSVS433
5	33.44	329.384	TSVS434
5	29.184	331.056	TSVS435
5	30.096	336.072	TSVS436
5	38.456	324.368	TSVS437
5	24.168	327.712	TSVS438
5	36.936	329.384	TSVS439
5	33.896	334.4	TSVS440
5	29.184	342.76	TSVS441
5	41.952	324.368	TSVS442
5	37.544	344.432	TSVS443
5	38.304	339.416	TSVS444
5	41.8	339.416	TSVS445
5	4.56	272.536	TSVS450
5	2.28	289.256	TSVS451
5	8.056	272.536	TSVS452
5	3.8	267.52	TSVS453
5	3.648	260.832	TSVS463
5	0.608	304.304	TSVS465
5	50.16	307.648	TSVS466
5	5.776	292.6	TSVS496
5	48.792	312.664	TSVS504
5	37.392	334.4	TSVS507
5	11.856	289.256	TSVS517
5	44.536	334.4	TSVS534
5	9.272	295.944	TSVS542
5	52.896	317.68	TSVS543
5	30.856	282.568	TSVS548
5	26.144	284.24	TSVS551
5	34.048	347.776	TSVS557
5	2.28	294.272	TSVS568
5	40.128	314.336	TSVS572
5	22.192	336.072	TSVS659
5	25.688	342.76	TSVS660
5	56.392	316.008	TSVS661
5	45.296	310.992	TSVS662
5	45.448	326.04	TSVS663
5	41.8	309.32	TSVS664
5	0.608	299.288	TSVS694
5	12.768	294.272	TSVS695
5	16.264	290.928	TSVS696
5	45.296	302.632	TSVS697
5	29.64	292.6	TSVS782
5	22.648	284.24	TSVS807
5	12.768	279.224	TSVS808
5	19.152	284.24	TSVS809
5	26.144	289.256	TSVS814
5	22.648	290.928	TSVS815
5	26.904	279.224	TSVS816
5	16.264	295.944	TSVS823
5	19.152	279.224	TSVS824
5	50.312	322.696	TSVS826
5	22.648	279.224	TSVS828
6	72.352	372.856	TSVS91
6	92.872	394.592	TSVS141
6	65.208	310.992	TSVS191
6	99.256	374.528	TSVS267
6	97.128	326.04	TSVS279
6	96.368	321.024	TSVS280
6	97.28	331.056	TSVS281
6	115.976	337.744	TSVS291
6	100.016	337.744	TSVS292
6	82.536	339.416	TSVS293
6	88.312	337.744	TSVS294
6	82.08	344.432	TSVS295
6	206.568	252.472	TSVS336
6	107.312	346.104	TSVS385
6	113.544	331.056	TSVS386
6	112.48	337.744	TSVS388
6	106.4	326.04	TSVS389
6	112.936	326.04	TSVS390
6	108.224	341.088	TSVS391
6	112.784	344.432	TSVS392
6	77.976	327.712	TSVS393
6	74.328	329.384	TSVS394
6	78.888	321.024	TSVS395
6	76.608	344.432	TSVS396
6	71.744	342.76	TSVS397
6	76.76	339.416	TSVS398
6	77.672	334.4	TSVS399
6	75.24	321.024	TSVS400
6	82.384	324.368	TSVS401
6	68.248	342.76	TSVS402
6	71.136	347.776	TSVS403
6	70.832	331.056	TSVS404
6	92.264	389.576	TSVS420
6	100.928	369.512	TSVS421
6	107.312	366.168	TSVS422
6	92.72	384.56	TSVS423
6	69.008	326.04	TSVS446
6	67.336	334.4	TSVS447
6	72.352	337.744	TSVS448
6	64.752	339.416	TSVS449
6	70.376	357.808	TSVS483
6	83.6	334.4	TSVS484
6	70.376	352.792	TSVS485
6	102.448	346.104	TSVS486
6	111.872	349.448	TSVS492
6	68.552	321.024	TSVS515
6	112.632	359.48	TSVS521
6	115.52	354.464	TSVS530
6	103.512	341.088	TSVS539
6	72.352	316.008	TSVS550
6	103.816	336.072	TSVS552
6	109.136	359.48	TSVS556
6	87.096	332.728	TSVS573
6	76.152	316.008	TSVS603
6	82.84	319.352	TSVS604
6	86.336	322.696	TSVS608
6	76.152	310.992	TSVS609
6	87.096	317.68	TSVS610
6	92.872	324.368	TSVS611
6	104.272	351.12	TSVS673
6	91.808	334.4	TSVS674
6	83.6	329.384	TSVS778
6	87.248	327.712	TSVS779
6	73.872	354.464	TSVS791
6	71.592	362.824	TSVS792
6	78.584	349.448	TSVS793
6	74.632	349.448	TSVS794
6	65.512	326.04	TSVS795
6	63.84	332.728	TSVS796
6	62.016	324.368	TSVS797
6	65.056	319.352	TSVS798
6	68.856	316.008	TSVS799
6	98.952	342.76	TSVS800
6	115.368	349.448	TSVS801
6	118.864	349.448	TSVS802
6	101.232	331.056	TSVS803
6	104.12	316.008	TSVS805
6	96.52	336.072	TSVS806
6	102.904	322.696	TSVS820
6	102.904	364.496	TSVS821
6	102.904	359.48	TSVS822
6	90.744	329.384	TSVS825
6	59.888	316.008	TSVS827
6	109.288	354.464	TSVS829
7	228.456	394.592	TSVS14
7	311.752	361.152	TSVS21
7	189.848	347.776	TSVS23
7	247	346.104	TSVS27
7	309.928	394.592	TSVS50
7	232.408	341.088	TSVS51
7	226.936	341.088	TSVS62
7	238.336	341.088	TSVS65
7	351.424	394.592	TSVS85
7	308.56	349.448	TSVS88
7	310.84	366.168	TSVS92
7	206.264	331.056	TSVS97
7	253.992	305.976	TSVS105
7	221.616	342.76	TSVS122
7	315.856	342.76	TSVS124
7	214.016	342.76	TSVS128
7	286.824	394.592	TSVS142
7	248.672	352.792	TSVS147
7	242.896	349.448	TSVS149
7	319.048	364.496	TSVS177
7	347.928	394.592	TSVS178
7	211.736	337.744	TSVS182
7	265.088	354.464	TSVS197
7	299.896	316.008	TSVS204
7	270.104	316.008	TSVS206
7	344.432	394.592	TSVS213
7	307.952	354.464	TSVS221
7	206.264	366.168	TSVS233
7	218.88	310.992	TSVS265
7	200.336	329.384	TSVS296
7	312.36	346.104	TSVS297
7	234.992	366.168	TSVS298
7	225.72	304.304	TSVS304
7	222.832	309.32	TSVS305
7	205.96	361.152	TSVS346
7	254.296	367.84	TSVS471
7	266.912	371.184	TSVS472
7	250.8	367.84	TSVS473
7	262.2	369.512	TSVS474
7	341.544	376.2	TSVS475
7	345.8	369.512	TSVS476
7	343.368	382.888	TSVS477
7	333.944	364.496	TSVS478
7	200.792	361.152	TSVS479
7	202.768	366.168	TSVS481
7	193.952	346.104	TSVS482
7	212.496	367.84	TSVS487
7	224.048	367.84	TSVS488
7	227.544	371.184	TSVS489
7	227.544	366.168	TSVS490
7	314.488	387.904	TSVS491
7	314.336	369.512	TSVS499
7	201.248	352.792	TSVS509
7	261.744	316.008	TSVS510
7	203.832	346.104	TSVS518
7	284.544	376.2	TSVS519
7	265.24	319.352	TSVS523
7	224.96	391.248	TSVS524
7	310.992	386.232	TSVS526
7	200.336	344.432	TSVS547
7	204.744	356.136	TSVS553
7	265.24	314.336	TSVS555
7	225.416	346.104	TSVS614
7	195.928	339.416	TSVS615
7	240.312	299.288	TSVS633
7	236.816	300.96	TSVS634
7	255.208	316.008	TSVS642
7	254.752	322.696	TSVS646
7	311.296	377.872	TSVS680
7	314.488	382.888	TSVS681
7	310.84	372.856	TSVS682
7	231.952	394.592	TSVS683
7	285.912	371.184	TSVS698
7	200.184	339.416	TSVS709
7	197.448	356.136	TSVS710
7	193.952	357.808	TSVS711
7	207.48	344.432	TSVS712
7	197.752	351.12	TSVS713
7	196.08	334.4	TSVS739
7	278.92	329.384	TSVS764
7	273.144	321.024	TSVS765
7	278.92	324.368	TSVS766
7	194.256	351.12	TSVS780
7	240.768	294.272	TSVS785
8	95	270.864	TSVS100
8	52.896	235.752	TSVS219
8	55.328	309.32	TSVS266
8	50.008	295.944	TSVS290
8	59.432	240.768	TSVS300
8	68.552	270.864	TSVS301
8	71.896	254.144	TSVS309
8	81.472	234.08	TSVS320
8	63.384	260.832	TSVS322
8	72.504	287.584	TSVS326
8	61.256	252.472	TSVS327
8	86.032	272.536	TSVS332
8	84.208	260.832	TSVS333
8	62.32	247.456	TSVS334
8	77.976	284.24	TSVS337
8	85.88	255.816	TSVS340
8	55.936	240.768	TSVS341
8	50.008	269.192	TSVS373
8	50.16	264.176	TSVS374
8	42.104	279.224	TSVS375
8	42.864	274.208	TSVS376
8	53.504	299.288	TSVS377
8	46.512	294.272	TSVS378
8	34.656	284.24	TSVS380
8	43.016	292.6	TSVS382
8	43.32	240.768	TSVS410
8	22.04	250.8	TSVS461
8	48.792	302.632	TSVS467
8	53.656	304.304	TSVS468
8	43.016	297.616	TSVS469
8	37.544	275.88	TSVS493
8	33.896	249.128	TSVS527
8	63.08	302.632	TSVS535
8	30.4	247.456	TSVS560
8	76.912	274.208	TSVS584
8	66.88	257.488	TSVS588
8	68.4	265.848	TSVS589
8	79.344	267.52	TSVS590
8	58.824	305.976	TSVS591
8	70.832	280.896	TSVS592
8	67.792	275.88	TSVS593
8	64.296	277.552	TSVS594
8	59.128	262.504	TSVS595
8	74.328	282.568	TSVS596
8	52.288	240.768	TSVS597
8	52.592	245.784	TSVS598
8	49.096	247.456	TSVS599
8	39.216	267.52	TSVS623
8	55.024	277.552	TSVS624
8	58.216	289.256	TSVS625
8	45.6	249.128	TSVS626
8	51.072	274.208	TSVS627
8	81.472	287.584	TSVS635
8	94.392	275.88	TSVS636
8	41.344	247.456	TSVS639
8	37.544	244.112	TSVS640
8	88.464	224.048	TSVS651
8	198.208	235.752	TSVS652
8	66.576	304.304	TSVS699
8	90.592	282.568	TSVS700
8	86.64	277.552	TSVS717
8	74.024	242.44	TSVS719
8	74.936	269.192	TSVS725
8	46.816	240.768	TSVS726
8	62.624	265.848	TSVS738
8	77.368	289.256	TSVS740
8	80.104	260.832	TSVS742
8	84.968	287.584	TSVS743
8	64.296	297.616	TSVS746
8	51.68	254.144	TSVS749
8	43.624	255.816	TSVS758
8	40.128	254.144	TSVS759
8	37.848	249.128	TSVS760
8	36.632	254.144	TSVS762
8	33.136	254.144	TSVS763
8	60.648	282.568	TSVS774
8	42.712	269.192	TSVS775
8	51.528	279.224	TSVS776
8	38.152	280.896	TSVS810
8	34.048	277.552	TSVS811
8	30.552	277.552	TSVS812
8	48.032	279.224	TSVS813
8	46.664	260.832	TSVS817
8	90.744	234.08	TSVS835
9	4.56	214.016	TSVS1
9	20.672	200.64	TSVS34
9	24.168	202.312	TSVS37
9	9.728	207.328	TSVS42
9	53.656	202.312	TSVS58
9	6.232	205.656	TSVS61
9	63.384	193.952	TSVS63
9	26.752	192.28	TSVS72
9	23.256	190.608	TSVS95
9	18.24	222.376	TSVS126
9	0	220.704	TSVS129
9	22.8	185.592	TSVS162
9	8.208	112.024	TSVS165
9	9.728	202.312	TSVS170
9	0	252.472	TSVS189
9	30.856	182.248	TSVS200
9	26.296	183.92	TSVS223
9	195.776	240.768	TSVS227
9	29.792	187.264	TSVS238
9	51.528	230.736	TSVS264
9	13.224	210.672	TSVS268
9	13.528	205.656	TSVS269
9	20.216	212.344	TSVS270
9	16.72	210.672	TSVS271
9	62.168	202.312	TSVS282
9	65.664	198.968	TSVS283
9	65.664	203.984	TSVS284
9	21.736	140.448	TSVS287
9	62.168	207.328	TSVS306
9	58.672	205.656	TSVS307
9	58.216	200.64	TSVS308
9	13.224	197.296	TSVS358
9	18.544	205.656	TSVS359
9	16.872	200.64	TSVS360
9	0	225.72	TSVS370
9	36.176	237.424	TSVS409
9	49.4	235.752	TSVS411
9	39.672	239.096	TSVS412
9	16.72	195.624	TSVS424
9	9.728	197.296	TSVS425
9	20.216	195.624	TSVS426
9	22.04	207.328	TSVS427
9	25.688	247.456	TSVS462
9	25.992	242.44	TSVS464
9	22.496	239.096	TSVS495
9	12.16	219.032	TSVS498
9	30.4	242.44	TSVS500
9	2.736	209	TSVS501
9	38.608	200.64	TSVS511
9	47.728	203.984	TSVS520
9	32.072	192.28	TSVS525
9	8.664	215.688	TSVS532
9	22.192	244.112	TSVS533
9	5.472	220.704	TSVS537
9	37.544	205.656	TSVS544
9	43.32	198.968	TSVS549
9	28.272	237.424	TSVS561
9	15.656	215.688	TSVS564
9	1.064	215.688	TSVS569
9	33.896	198.968	TSVS575
9	73.264	175.56	TSVS582
9	29.184	197.296	TSVS600
9	65.816	188.936	TSVS637
9	31.768	237.424	TSVS638
9	85.424	215.688	TSVS650
9	8.968	224.048	TSVS701
9	6.232	200.64	TSVS702
9	3.496	225.72	TSVS703
9	4.104	230.736	TSVS704
9	19.152	217.36	TSVS705
9	1.672	203.984	TSVS706
9	75.088	180.576	TSVS721
9	25.688	197.296	TSVS729
9	35.568	193.952	TSVS730
9	39.064	195.624	TSVS752
9	42.408	203.984	TSVS753
9	46.816	198.968	TSVS754
9	51.072	224.048	TSVS755
9	52.288	207.328	TSVS756
9	33.896	203.984	TSVS757
9	34.048	244.112	TSVS761
9	50.312	197.296	TSVS818
9	99.712	232.408	TSVS836
9	92.416	229.064	TSVS837
10	137.408	394.592	TSVS13
10	157.32	394.592	TSVS24
10	168.72	371.184	TSVS143
10	161.272	394.592	TSVS152
10	190.76	389.576	TSVS220
10	140.904	394.592	TSVS225
10	144.4	394.592	TSVS228
10	158.688	347.776	TSVS256
10	122.512	361.152	TSVS276
10	120.08	367.84	TSVS277
10	123.576	369.512	TSVS278
10	137.256	356.136	TSVS344
10	143.488	349.448	TSVS347
10	120.384	394.592	TSVS352
10	131.024	394.592	TSVS353
10	126.16	394.592	TSVS354
10	127.528	389.576	TSVS355
10	133.608	389.576	TSVS356
10	123.576	389.576	TSVS357
10	162.184	374.528	TSVS368
10	160.512	369.512	TSVS369
10	169.176	347.776	TSVS371
10	139.08	351.12	TSVS372
10	137.104	389.576	TSVS413
10	128.744	384.56	TSVS414
10	113.848	394.592	TSVS415
10	133.76	384.56	TSVS416
10	130.568	379.544	TSVS417
10	107.768	394.592	TSVS418
10	98.8	394.592	TSVS419
10	160.816	364.496	TSVS454
10	157.016	371.184	TSVS455
10	164.008	369.512	TSVS456
10	126.008	361.152	TSVS457
10	123.88	376.2	TSVS458
10	127.376	372.856	TSVS459
10	127.072	366.168	TSVS460
10	146.984	347.776	TSVS470
10	188.024	371.184	TSVS480
10	119.016	354.464	TSVS494
10	140.6	389.576	TSVS497
10	153.976	344.432	TSVS503
10	144.552	389.576	TSVS505
10	146.224	341.088	TSVS506
10	116.128	359.48	TSVS508
10	147.44	354.464	TSVS512
10	150.936	352.792	TSVS516
10	192.28	374.528	TSVS522
10	150.48	344.432	TSVS528
10	182.4	372.856	TSVS529
10	147.896	394.592	TSVS536
10	154.432	356.136	TSVS540
10	143.944	356.136	TSVS546
10	116.432	364.496	TSVS554
10	199.272	367.84	TSVS558
10	138.624	384.56	TSVS559
10	160.36	341.088	TSVS562
10	147.136	384.56	TSVS563
10	155.192	351.12	TSVS567
10	145.008	361.152	TSVS571
10	224.504	294.272	TSVS647
10	155.648	361.152	TSVS653
10	158.688	354.464	TSVS654
10	162.184	356.136	TSVS655
10	162.184	351.12	TSVS656
10	141.512	361.152	TSVS657
10	116.584	369.512	TSVS665
10	120.08	372.856	TSVS666
10	112.48	364.496	TSVS667
10	113.088	369.512	TSVS668
10	122.512	356.136	TSVS669
10	186.504	376.2	TSVS670
10	190	379.544	TSVS671
10	200.032	372.856	TSVS672
10	143.032	384.56	TSVS675
10	148.048	389.576	TSVS676
10	143.336	379.544	TSVS677
10	151.392	394.592	TSVS678
10	151.544	387.904	TSVS679
10	142.728	344.432	TSVS685
10	149.72	339.416	TSVS687
10	153.216	339.416	TSVS689
10	163.856	342.76	TSVS690
10	150.936	357.808	TSVS777
